# Supplementary material for: (4aR,6aS,10aR,10bS)-7,7,10a-Trimethyl-1,4,4a,5,6,6a,7,8,9,10,10a,10b-dodecahydro-2H-naphtho­[2,1-c]pyran (Pyamber)
Source: Acta Crystallogr Sect E Struct Rep Online. 2011 Oct 8;67(Pt 11):o2870. doi: 10.1107/S1600536811038694 (PMC3247605; doi:10.1107/S1600536811038694)
Supplement: Supplementary file 1 [file e-67-o2870-sup1.cif]

##############################################################################
#                                                                            #
# This CIF contains the data in a paper accepted for publication in          #
# Acta Crystallographica Section E. It conforms to the requirements of       #
# Notes for Authors for Acta Crystallographica Section E, and has been       #
# peer reviewed under the auspices of the IUCr Commission on Journals.       #
#                                                                            #
# Full details of the Crystallographic Information File format               #
# are given in the paper "The Crystallographic Information File (CIF):       #
# a New Standard Archive File for Crystallography" by S. R. Hall, F. H.      #
# Allen and I. D. Brown [Acta Cryst. (1991), A47, 655-685].                  #
#                                                                            #
# The current version of the core CIF dictionary is obtainable from          #
# ftp://ftp.iucr.org/pub/cif_core.dic.                                       #
#                                                                            #
# Software is freely available for graphical display of the structure(s)     #
# in this CIF. For information consult the CIF software page                 #
# http://www.iucr.org/resources/cif/software.                                #
#                                                                            #
# This file may be used for bona fide research purposes within the           #
# scientific community so long as proper attribution is given to the journal # 
# article from which it was obtained.                                        #
#                                                                            #
##############################################################################
data_global
_audit_creation_method     SHELXL
_journal_date_recd_electronic     2011-09-08
_journal_date_accepted     2011-09-20
_journal_name_full     'Acta Crystallographica, Section E'
_journal_year     2011
_journal_volume     67
_journal_issue     11
_journal_page_first     o2870
_journal_page_last     o2870
_journal_paper_category     QO
_journal_coeditor_code     ZJ2024
_publ_contact_author_name     'Gainsford, Graeme J.'
_publ_contact_author_address
;Industrial Research Limited
 PO Box 31-310
 Lower Hutt
 New Zealand
;
_publ_contact_author_email     g.gainsford@irl.cri.nz
_publ_contact_author_fax     '64(4)931 0142'
_publ_contact_author_phone     '64(4)931 3815'
_publ_section_title
;\
(4a<i>R</i>,6a<i>S</i>,10a<i>R</i>,10b<i>S</i>)-7,7,10a-\
Trimethyl-1,4,4a,5,6,6a,7,8,9,10,10a,10b-\
dodecahydro-2<i>H</i>-naphtho[2,1-<i>c</i>]pyran (Pyamber)
;
loop_
    _publ_author_name
    _publ_author_address
    'Evans, Gary B.'
;Carbohydrate Chemistry Group
 Industrial Research Limited
 PO Box 31-310
 Lower Hutt
 New Zealand
;
    'Gainsford, Graeme J.'
;Carbohydrate Chemistry Group
 Industrial Research Limited
 PO Box 31-310
 Lower Hutt
 New Zealand
;
data_I
_audit_creation_method     SHELXL-97
_chemical_name_systematic
;
(4a<i>R</i>,6a<i>S</i>,10a<i>R</i>,10b<i>S</i>)-7,7,10a-
Trimethyl-1,4,4a,5,6,6a,7,8,9,10,10a,10b-
dodecahydro-2<i>H</i>-naphtho[2,1-<i>c</i>]pyran
;
_chemical_name_common
;
(8S)-12,17-Epoxy-13,14,15,16-tetranorlabdane (pyamber)
;
_chemical_formula_moiety     'C16 H28 O'
_chemical_formula_sum     'C16 H28 O'
_chemical_formula_iupac     'C16 H28 O'
_chemical_formula_weight     236.38
_chemical_melting_point     ?
_symmetry_cell_setting     orthorhombic
_symmetry_space_group_name_H-M     'P 21 21 21'
_symmetry_space_group_name_Hall     'P 2ac 2ab'
loop_
    _symmetry_equiv_pos_as_xyz
    'x, y, z'
    '-x+1/2, -y, z+1/2'
    '-x, y+1/2, -z+1/2'
    'x+1/2, -y+1/2, -z'
_cell_length_a     7.3497(2)
_cell_length_b     11.1642(3)
_cell_length_c     17.0758(12)
_cell_angle_alpha     90.00
_cell_angle_beta     90.00
_cell_angle_gamma     90.00
_cell_volume     1401.13(11)
_cell_formula_units_Z     4
_cell_measurement_reflns_used     484
_cell_measurement_theta_min     6.6
_cell_measurement_theta_max     72.0
_cell_measurement_temperature     123(2)
_exptl_crystal_description     needle
_exptl_crystal_colour     colourless
_exptl_crystal_size_max     0.70
_exptl_crystal_size_mid     0.40
_exptl_crystal_size_min     0.13
_exptl_crystal_density_diffrn     1.121
_exptl_crystal_density_meas     ?
_exptl_crystal_density_method     'not measured'
_exptl_crystal_F_000     528
_exptl_absorpt_coefficient_mu     0.503
_exptl_absorpt_correction_type     multi-scan
_exptl_absorpt_process_details     '(ABSCOR; Higashi, 1995)'
_exptl_absorpt_correction_T_min     0.687
_exptl_absorpt_correction_T_max     1.0
_exptl_special_details     ?
_diffrn_ambient_temperature     123(2)
_diffrn_radiation_type     CuK\a
_diffrn_radiation_wavelength     1.54178
_diffrn_radiation_source
;
 Rigaku MM007 rotating anode
;
_diffrn_radiation_monochromator
;
Rigaku VariMax-HF Confocal Optical System
;
_diffrn_measurement_device_type
;
Rigaku Spider
;
_diffrn_measurement_method     \w-scans
_diffrn_detector_area_resol_mean     10
_diffrn_reflns_number     5141
_diffrn_reflns_av_R_equivalents     0.0325
_diffrn_reflns_av_sigmaI/netI     0.0342
_diffrn_reflns_theta_min     6.53
_diffrn_reflns_theta_max     58.93
_diffrn_reflns_theta_full     58.93
_diffrn_measured_fraction_theta_max     0.982
_diffrn_measured_fraction_theta_full     0.982
_diffrn_reflns_limit_h_min     -8
_diffrn_reflns_limit_h_max     5
_diffrn_reflns_limit_k_min     -10
_diffrn_reflns_limit_k_max     12
_diffrn_reflns_limit_l_min     -12
_diffrn_reflns_limit_l_max     18
_diffrn_standards_number     0
_diffrn_standards_interval_count     ?
_diffrn_standards_interval_time     ?
_diffrn_standards_decay_%     0
_refine_special_details
;
Refinement of <i>F</i>^2^ against ALL reflections. The weighted <i>R</i>-factor
<i>wR</i> and goodness of fit <i>S</i> are based on <i>F</i>^2^, conventional
<i>R</i>-factors <i>R</i> are based on <i>F</i>, with <i>F</i> set to zero for
negative <i>F</i>^2^. The threshold expression of <i>F</i>^2^ >
\s(<i>F</i>^2^) is used only for calculating <i>R</i>-factors(gt) <i>etc</i>.
and is not relevant to the choice of reflections for refinement.
<i>R</i>-factors based on <i>F</i>^2^ are statistically about twice as large
as those based on <i>F</i>, and <i>R</i>- factors based on ALL data will be
even larger.
;
_reflns_number_total     1969
_reflns_number_gt     1823
_reflns_threshold_expression     >2sigma(I)
_refine_ls_structure_factor_coef     Fsqd
_refine_ls_matrix_type     full
_refine_ls_R_factor_all     0.0366
_refine_ls_R_factor_gt     0.0340
_refine_ls_wR_factor_gt     0.0884
_refine_ls_wR_factor_ref     0.0912
_refine_ls_goodness_of_fit_ref     1.060
_refine_ls_restrained_S_all     1.060
_refine_ls_number_reflns     1969
_refine_ls_number_parameters     158
_refine_ls_number_restraints     0
_refine_ls_hydrogen_treatment     constr
_refine_ls_weighting_scheme     calc
_refine_ls_weighting_details
         'calc w=1/[\s^2^(Fo^2^)+(0.0509P)^2^+0.0905P] where P=(Fo^2^+2Fc^2^)/3'
_atom_sites_solution_hydrogens     geom
_atom_sites_solution_primary     direct
_atom_sites_solution_secondary     difmap
_refine_ls_shift/su_max     0.000
_refine_ls_shift/su_mean     0.000
_refine_diff_density_max     0.142
_refine_diff_density_min     -0.124
_refine_ls_extinction_method     SHELXL
_refine_ls_extinction_coef     0.0066(8)
_refine_ls_extinction_expression
                                  'Fc^*^=kFc[1+0.001xFc^2^\l^3^/sin(2\q)]^-1/4^'
_refine_ls_abs_structure_details     'Flack (1983), 780 Friedel pairs'
_refine_ls_abs_structure_Flack     -0.4(4)
loop_
    _atom_type_symbol
    _atom_type_description
    _atom_type_scat_dispersion_real
    _atom_type_scat_dispersion_imag
    _atom_type_scat_source
    'C' 'C' 0.0181 0.0091
                         'International Tables Vol C Tables 4.2.6.8 and 6.1.1.4'
    'H' 'H' 0.0000 0.0000
                         'International Tables Vol C Tables 4.2.6.8 and 6.1.1.4'
    'O' 'O' 0.0492 0.0322
                         'International Tables Vol C Tables 4.2.6.8 and 6.1.1.4'
_computing_data_collection     'CrystalClear (Rigaku, 2005)'
_computing_cell_refinement
;
FSProcess in PROCESS-AUTO (Rigaku, 1998)
;
_computing_data_reduction
;
FSProcess in PROCESS-AUTO (Rigaku, 1998)
;
_computing_structure_solution     'SHELXS-97 (Sheldrick, 2008)'
_computing_structure_refinement     'SHELXL-97 (Sheldrick, 2008)'
_computing_molecular_graphics
;
ORTEP in Wingx (Farrugia, 1999) and <i>Mercury</i>
(Macrae <i>et al.</i>, 2008)
;
_computing_publication_material
;
SHELXL97 (Sheldrick, 2008) and PLATON (Spek, 2009)
;
loop_
    _atom_site_type_symbol
    _atom_site_label
    _atom_site_fract_x
    _atom_site_fract_y
    _atom_site_fract_z
    _atom_site_U_iso_or_equiv
    _atom_site_adp_type
    _atom_site_calc_flag
    _atom_site_refinement_flags
    _atom_site_occupancy
    _atom_site_symmetry_multiplicity
    _atom_site_disorder_assembly
    _atom_site_disorder_group
    O O1 0.40780(17) 0.74765(10) 0.29584(7) 0.0466(4) Uani d . 1 1 . .
    C C1 0.1359(2) 0.60896(15) 0.02512(10) 0.0351(4) Uani d . 1 1 . .
    H H1A 0.0226 0.6177 0.0560 0.042 Uiso calc R 1 1 . .
    H H1B 0.1734 0.6899 0.0078 0.042 Uiso calc R 1 1 . .
    C C2 0.0957(2) 0.53268(15) -0.04708(10) 0.0393(4) Uani d . 1 1 . .
    H H2A 0.0458 0.4544 -0.0305 0.047 Uiso calc R 1 1 . .
    H H2B 0.0030 0.5732 -0.0797 0.047 Uiso calc R 1 1 . .
    C C3 0.2675(2) 0.51266(16) -0.09533(10) 0.0390(4) Uani d . 1 1 . .
    H H3A 0.3091 0.5906 -0.1164 0.047 Uiso calc R 1 1 . .
    H H3B 0.2377 0.4604 -0.1404 0.047 Uiso calc R 1 1 . .
    C C4 0.4228(2) 0.45576(14) -0.04894(10) 0.0348(4) Uani d . 1 1 . .
    C C5 0.4558(2) 0.53078(14) 0.02654(9) 0.0313(4) Uani d . 1 1 . .
    H H5 0.4936 0.6113 0.0067 0.038 Uiso calc R 1 1 . .
    C C6 0.6176(2) 0.48888(15) 0.07615(9) 0.0347(4) Uani d . 1 1 . .
    H H6A 0.5872 0.4114 0.1012 0.042 Uiso calc R 1 1 . .
    H H6B 0.7242 0.4760 0.0417 0.042 Uiso calc R 1 1 . .
    C C7 0.6663(2) 0.57965(16) 0.13907(10) 0.0368(4) Uani d . 1 1 . .
    H H7A 0.7145 0.6529 0.1138 0.044 Uiso calc R 1 1 . .
    H H7B 0.7635 0.5461 0.1727 0.044 Uiso calc R 1 1 . .
    C C8 0.5036(2) 0.61297(15) 0.19000(10) 0.0352(4) Uani d . 1 1 . .
    H H8 0.4655 0.5405 0.2202 0.042 Uiso calc R 1 1 . .
    C C9 0.3432(2) 0.65343(15) 0.13913(9) 0.0322(4) Uani d . 1 1 . .
    H H9 0.3881 0.7234 0.1081 0.039 Uiso calc R 1 1 . .
    C C10 0.2851(2) 0.55687(14) 0.07831(9) 0.0305(4) Uani d . 1 1 . .
    C C11 0.1914(2) 0.70176(16) 0.19186(10) 0.0408(5) Uani d . 1 1 . .
    H H11A 0.0955 0.7387 0.1591 0.049 Uiso calc R 1 1 . .
    H H11B 0.1360 0.6347 0.2214 0.049 Uiso calc R 1 1 . .
    C C12 0.2640(3) 0.79350(16) 0.24854(11) 0.0462(5) Uani d . 1 1 . .
    H H12A 0.3090 0.8637 0.2189 0.055 Uiso calc R 1 1 . .
    H H12B 0.1638 0.8209 0.2829 0.055 Uiso calc R 1 1 . .
    C C13 0.5560(2) 0.71069(16) 0.24787(10) 0.0422(5) Uani d . 1 1 . .
    H H13A 0.6555 0.6809 0.2818 0.051 Uiso calc R 1 1 . .
    H H13B 0.6026 0.7808 0.2186 0.051 Uiso calc R 1 1 . .
    C C14 0.5941(3) 0.46036(17) -0.10071(10) 0.0472(5) Uani d . 1 1 . .
    H H14A 0.6897 0.4108 -0.0773 0.071 Uiso calc R 1 1 . .
    H H14B 0.6367 0.5433 -0.1047 0.071 Uiso calc R 1 1 . .
    H H14C 0.5649 0.4300 -0.1531 0.071 Uiso calc R 1 1 . .
    C C15 0.3821(3) 0.32245(14) -0.03348(11) 0.0431(5) Uani d . 1 1 . .
    H H15A 0.3920 0.2775 -0.0826 0.065 Uiso calc R 1 1 . .
    H H15B 0.2586 0.3142 -0.0125 0.065 Uiso calc R 1 1 . .
    H H15C 0.4698 0.2909 0.0045 0.065 Uiso calc R 1 1 . .
    C C16 0.2115(2) 0.44509(14) 0.12111(10) 0.0372(4) Uani d . 1 1 . .
    H H16A 0.1403 0.3964 0.0845 0.056 Uiso calc R 1 1 . .
    H H16B 0.1338 0.4702 0.1648 0.056 Uiso calc R 1 1 . .
    H H16C 0.3135 0.3978 0.1412 0.056 Uiso calc R 1 1 . .
loop_
    _atom_site_aniso_label
    _atom_site_aniso_U_11
    _atom_site_aniso_U_22
    _atom_site_aniso_U_33
    _atom_site_aniso_U_12
    _atom_site_aniso_U_13
    _atom_site_aniso_U_23
    O1 0.0496(8) 0.0512(7) 0.0389(6) 0.0050(7) -0.0014(6) -0.0043(6)
    C1 0.0215(10) 0.0358(9) 0.0480(10) 0.0030(8) 0.0000(8) 0.0003(8)
    C2 0.0313(10) 0.0395(9) 0.0473(10) 0.0030(9) -0.0102(8) 0.0012(8)
    C3 0.0339(10) 0.0411(9) 0.0421(9) 0.0012(8) -0.0040(8) -0.0042(8)
    C4 0.0247(9) 0.0394(9) 0.0404(9) -0.0013(8) 0.0005(8) -0.0033(8)
    C5 0.0241(9) 0.0292(9) 0.0406(9) -0.0025(7) 0.0020(8) 0.0030(8)
    C6 0.0232(9) 0.0392(9) 0.0417(9) 0.0015(8) 0.0016(8) 0.0005(8)
    C7 0.0257(10) 0.0428(10) 0.0418(9) 0.0005(8) -0.0036(8) 0.0030(8)
    C8 0.0286(9) 0.0396(10) 0.0373(9) -0.0022(8) -0.0012(7) 0.0039(8)
    C9 0.0254(9) 0.0318(9) 0.0392(9) -0.0021(7) 0.0031(7) 0.0009(8)
    C10 0.0214(9) 0.0314(9) 0.0389(9) -0.0025(7) 0.0001(8) 0.0024(7)
    C11 0.0376(11) 0.0419(10) 0.0429(9) 0.0021(9) 0.0034(9) -0.0005(9)
    C12 0.0456(11) 0.0461(11) 0.0468(10) 0.0047(10) 0.0031(10) -0.0040(9)
    C13 0.0409(11) 0.0449(11) 0.0407(9) 0.0009(9) -0.0022(10) -0.0027(9)
    C14 0.0387(11) 0.0596(12) 0.0433(10) 0.0021(10) 0.0036(9) -0.0082(9)
    C15 0.0340(11) 0.0349(9) 0.0604(11) 0.0052(8) -0.0052(10) -0.0077(9)
    C16 0.0292(10) 0.0339(9) 0.0484(10) -0.0016(8) 0.0026(8) 0.0015(8)
_geom_special_details
;
All e.s.d.'s (except the e.s.d. in the dihedral angle between two l.s. planes)
are estimated using the full covariance matrix. The cell e.s.d.'s are taken
into account individually in the estimation of e.s.d.'s in distances, angles
and torsion angles; correlations between e.s.d.'s in cell parameters are only
used when they are defined by crystal symmetry. An approximate (isotropic)
treatment of cell e.s.d.'s is used for estimating e.s.d.'s involving l.s.
planes.
;
loop_
    _geom_bond_atom_site_label_1
    _geom_bond_atom_site_label_2
    _geom_bond_site_symmetry_2
    _geom_bond_distance
    _geom_bond_publ_flag
    O1 C13 . 1.424(2) ?
    O1 C12 . 1.425(2) ?
    C1 C2 . 1.527(2) ?
    C1 C10 . 1.538(2) ?
    C1 H1A . 0.9900 ?
    C1 H1B . 0.9900 ?
    C2 C3 . 1.524(2) ?
    C2 H2A . 0.9900 ?
    C2 H2B . 0.9900 ?
    C3 C4 . 1.528(2) ?
    C3 H3A . 0.9900 ?
    C3 H3B . 0.9900 ?
    C4 C14 . 1.539(2) ?
    C4 C15 . 1.541(2) ?
    C4 C5 . 1.556(2) ?
    C5 C6 . 1.533(2) ?
    C5 C10 . 1.562(2) ?
    C5 H5 . 1.0000 ?
    C6 C7 . 1.520(2) ?
    C6 H6A . 0.9900 ?
    C6 H6B . 0.9900 ?
    C7 C8 . 1.525(2) ?
    C7 H7A . 0.9900 ?
    C7 H7B . 0.9900 ?
    C8 C13 . 1.522(2) ?
    C8 C9 . 1.532(2) ?
    C8 H8 . 1.0000 ?
    C9 C11 . 1.532(2) ?
    C9 C10 . 1.557(2) ?
    C9 H9 . 1.0000 ?
    C10 C16 . 1.544(2) ?
    C11 C12 . 1.507(2) ?
    C11 H11A . 0.9900 ?
    C11 H11B . 0.9900 ?
    C12 H12A . 0.9900 ?
    C12 H12B . 0.9900 ?
    C13 H13A . 0.9900 ?
    C13 H13B . 0.9900 ?
    C14 H14A . 0.9800 ?
    C14 H14B . 0.9800 ?
    C14 H14C . 0.9800 ?
    C15 H15A . 0.9800 ?
    C15 H15B . 0.9800 ?
    C15 H15C . 0.9800 ?
    C16 H16A . 0.9800 ?
    C16 H16B . 0.9800 ?
    C16 H16C . 0.9800 ?
loop_
    _geom_angle_atom_site_label_1
    _geom_angle_atom_site_label_2
    _geom_angle_atom_site_label_3
    _geom_angle_site_symmetry_1
    _geom_angle_site_symmetry_3
    _geom_angle
    _geom_angle_publ_flag
    C13 O1 C12 . . 110.20(12) ?
    C2 C1 C10 . . 113.79(13) ?
    C2 C1 H1A . . 108.8 ?
    C10 C1 H1A . . 108.8 ?
    C2 C1 H1B . . 108.8 ?
    C10 C1 H1B . . 108.8 ?
    H1A C1 H1B . . 107.7 ?
    C3 C2 C1 . . 110.99(13) ?
    C3 C2 H2A . . 109.4 ?
    C1 C2 H2A . . 109.4 ?
    C3 C2 H2B . . 109.4 ?
    C1 C2 H2B . . 109.4 ?
    H2A C2 H2B . . 108.0 ?
    C2 C3 C4 . . 113.55(13) ?
    C2 C3 H3A . . 108.9 ?
    C4 C3 H3A . . 108.9 ?
    C2 C3 H3B . . 108.9 ?
    C4 C3 H3B . . 108.9 ?
    H3A C3 H3B . . 107.7 ?
    C3 C4 C14 . . 107.42(13) ?
    C3 C4 C15 . . 110.21(14) ?
    C14 C4 C15 . . 106.83(14) ?
    C3 C4 C5 . . 108.80(13) ?
    C14 C4 C5 . . 109.28(13) ?
    C15 C4 C5 . . 114.09(14) ?
    C6 C5 C4 . . 114.48(12) ?
    C6 C5 C10 . . 111.54(11) ?
    C4 C5 C10 . . 116.34(12) ?
    C6 C5 H5 . . 104.3 ?
    C4 C5 H5 . . 104.3 ?
    C10 C5 H5 . . 104.3 ?
    C7 C6 C5 . . 111.71(13) ?
    C7 C6 H6A . . 109.3 ?
    C5 C6 H6A . . 109.3 ?
    C7 C6 H6B . . 109.3 ?
    C5 C6 H6B . . 109.3 ?
    H6A C6 H6B . . 107.9 ?
    C6 C7 C8 . . 112.41(13) ?
    C6 C7 H7A . . 109.1 ?
    C8 C7 H7A . . 109.1 ?
    C6 C7 H7B . . 109.1 ?
    C8 C7 H7B . . 109.1 ?
    H7A C7 H7B . . 107.9 ?
    C13 C8 C7 . . 110.28(13) ?
    C13 C8 C9 . . 110.59(13) ?
    C7 C8 C9 . . 110.61(13) ?
    C13 C8 H8 . . 108.4 ?
    C7 C8 H8 . . 108.4 ?
    C9 C8 H8 . . 108.4 ?
    C11 C9 C8 . . 109.31(13) ?
    C11 C9 C10 . . 115.89(13) ?
    C8 C9 C10 . . 112.64(13) ?
    C11 C9 H9 . . 106.1 ?
    C8 C9 H9 . . 106.1 ?
    C10 C9 H9 . . 106.1 ?
    C1 C10 C16 . . 109.57(13) ?
    C1 C10 C9 . . 109.12(12) ?
    C16 C10 C9 . . 109.88(12) ?
    C1 C10 C5 . . 108.01(11) ?
    C16 C10 C5 . . 113.50(13) ?
    C9 C10 C5 . . 106.64(12) ?
    C12 C11 C9 . . 111.05(14) ?
    C12 C11 H11A . . 109.4 ?
    C9 C11 H11A . . 109.4 ?
    C12 C11 H11B . . 109.4 ?
    C9 C11 H11B . . 109.4 ?
    H11A C11 H11B . . 108.0 ?
    O1 C12 C11 . . 112.49(15) ?
    O1 C12 H12A . . 109.1 ?
    C11 C12 H12A . . 109.1 ?
    O1 C12 H12B . . 109.1 ?
    C11 C12 H12B . . 109.1 ?
    H12A C12 H12B . . 107.8 ?
    O1 C13 C8 . . 112.80(13) ?
    O1 C13 H13A . . 109.0 ?
    C8 C13 H13A . . 109.0 ?
    O1 C13 H13B . . 109.0 ?
    C8 C13 H13B . . 109.0 ?
    H13A C13 H13B . . 107.8 ?
    C4 C14 H14A . . 109.5 ?
    C4 C14 H14B . . 109.5 ?
    H14A C14 H14B . . 109.5 ?
    C4 C14 H14C . . 109.5 ?
    H14A C14 H14C . . 109.5 ?
    H14B C14 H14C . . 109.5 ?
    C4 C15 H15A . . 109.5 ?
    C4 C15 H15B . . 109.5 ?
    H15A C15 H15B . . 109.5 ?
    C4 C15 H15C . . 109.5 ?
    H15A C15 H15C . . 109.5 ?
    H15B C15 H15C . . 109.5 ?
    C10 C16 H16A . . 109.5 ?
    C10 C16 H16B . . 109.5 ?
    H16A C16 H16B . . 109.5 ?
    C10 C16 H16C . . 109.5 ?
    H16A C16 H16C . . 109.5 ?
    H16B C16 H16C . . 109.5 ?
loop_
    _geom_torsion_atom_site_label_1
    _geom_torsion_atom_site_label_2
    _geom_torsion_atom_site_label_3
    _geom_torsion_atom_site_label_4
    _geom_torsion_site_symmetry_1
    _geom_torsion_site_symmetry_2
    _geom_torsion_site_symmetry_3
    _geom_torsion_site_symmetry_4
    _geom_torsion
    _geom_torsion_publ_flag
    C10 C1 C2 C3 . . . . -56.49(18) ?
    C1 C2 C3 C4 . . . . 56.36(18) ?
    C2 C3 C4 C14 . . . . -170.86(13) ?
    C2 C3 C4 C15 . . . . 73.11(18) ?
    C2 C3 C4 C5 . . . . -52.67(18) ?
    C3 C4 C5 C6 . . . . -175.92(12) ?
    C14 C4 C5 C6 . . . . -58.92(17) ?
    C15 C4 C5 C6 . . . . 60.59(18) ?
    C3 C4 C5 C10 . . . . 51.59(17) ?
    C14 C4 C5 C10 . . . . 168.59(13) ?
    C15 C4 C5 C10 . . . . -71.91(18) ?
    C4 C5 C6 C7 . . . . 168.28(13) ?
    C10 C5 C6 C7 . . . . -56.98(17) ?
    C5 C6 C7 C8 . . . . 53.70(17) ?
    C6 C7 C8 C13 . . . . -175.75(14) ?
    C6 C7 C8 C9 . . . . -53.10(19) ?
    C13 C8 C9 C11 . . . . -50.14(17) ?
    C7 C8 C9 C11 . . . . -172.61(13) ?
    C13 C8 C9 C10 . . . . 179.51(13) ?
    C7 C8 C9 C10 . . . . 57.04(17) ?
    C2 C1 C10 C16 . . . . -71.65(16) ?
    C2 C1 C10 C9 . . . . 168.00(13) ?
    C2 C1 C10 C5 . . . . 52.44(17) ?
    C11 C9 C10 C1 . . . . 58.17(17) ?
    C8 C9 C10 C1 . . . . -174.92(12) ?
    C11 C9 C10 C16 . . . . -61.98(18) ?
    C8 C9 C10 C16 . . . . 64.93(16) ?
    C11 C9 C10 C5 . . . . 174.60(13) ?
    C8 C9 C10 C5 . . . . -58.48(15) ?
    C6 C5 C10 C1 . . . . 174.96(12) ?
    C4 C5 C10 C1 . . . . -51.21(17) ?
    C6 C5 C10 C16 . . . . -63.35(17) ?
    C4 C5 C10 C16 . . . . 70.48(16) ?
    C6 C5 C10 C9 . . . . 57.78(16) ?
    C4 C5 C10 C9 . . . . -168.39(13) ?
    C8 C9 C11 C12 . . . . 50.94(18) ?
    C10 C9 C11 C12 . . . . 179.51(14) ?
    C13 O1 C12 C11 . . . . 60.46(18) ?
    C9 C11 C12 O1 . . . . -56.93(18) ?
    C12 O1 C13 C8 . . . . -60.03(18) ?
    C7 C8 C13 O1 . . . . 178.54(14) ?
    C9 C8 C13 O1 . . . . 55.88(17) ?
loop_
    _geom_hbond_atom_site_label_D
    _geom_hbond_atom_site_label_H
    _geom_hbond_atom_site_label_A
    _geom_hbond_site_symmetry_A
    _geom_hbond_distance_DH
    _geom_hbond_distance_HA
    _geom_hbond_distance_DA
    _geom_hbond_angle_DHA
    _geom_hbond_publ_flag
    C6 H6A O1 3_645 0.99 2.54 3.474(2) 158 yes
_iucr_refine_instructions_details
;
TITL GM5A in P2(1)2(1)2(1)                        intocell   22/12/2010
CELL 1.54178   7.3497  11.1642  17.0758  90.000  90.000  90.000
ZERR    4.00   0.0002   0.0003   0.0012   0.000   0.000   0.000
LATT -1
SYMM 0.5-X, -Y, 0.5+Z
SYMM -X, 0.5+Y, 0.5-Z
SYMM 0.5+X, 0.5-Y, -Z
SFAC C  H  O
UNIT 64 112 4
L.S. 6
TEMP -150
BOND $H
FMAP 2
PLAN 20
shel 7.5 0.90
ACTA
CONF
Htab
size 0.70 0.40 0.13
rem ccheck size 0.58 0.21?
OMIT -7 1 1
omit 0 2 2
omit 7 0 6
omit 7 0 7
omit 8 2 2
omit -8 1 2
omit -8 2 2
omit 7 0 4
OMIT 1 3 0
WGHT    0.050900    0.090500
EXTI    0.006629
FVAR       0.73919
O1    3    0.407799    0.747651    0.295839    11.00000    0.04961    0.05124 =
         0.03890   -0.00431   -0.00145    0.00502
C1    1    0.135852    0.608965    0.025121    11.00000    0.02146    0.03585 =
         0.04798    0.00035   -0.00001    0.00305
AFIX  23
H1A   2    0.022606    0.617665    0.055994    11.00000   -1.20000
H1B   2    0.173412    0.689916    0.007837    11.00000   -1.20000
AFIX   0
C2    1    0.095738    0.532677   -0.047076    11.00000    0.03126    0.03946 =
         0.04728    0.00118   -0.01023    0.00297
AFIX  23
H2A   2    0.045762    0.454352   -0.030456    11.00000   -1.20000
H2B   2    0.003004    0.573194   -0.079732    11.00000   -1.20000
AFIX   0
C3    1    0.267543    0.512655   -0.095334    11.00000    0.03392    0.04113 =
         0.04207   -0.00415   -0.00402    0.00116
AFIX  23
H3A   2    0.309132    0.590608   -0.116391    11.00000   -1.20000
H3B   2    0.237739    0.460399   -0.140384    11.00000   -1.20000
AFIX   0
C4    1    0.422828    0.455757   -0.048943    11.00000    0.02468    0.03944 =
         0.04038   -0.00332    0.00045   -0.00132
C5    1    0.455848    0.530783    0.026542    11.00000    0.02406    0.02915 =
         0.04057    0.00304    0.00195   -0.00250
AFIX  13
H5    2    0.493556    0.611322    0.006708    11.00000   -1.20000
AFIX   0
C6    1    0.617593    0.488883    0.076154    11.00000    0.02316    0.03921 =
         0.04167    0.00048    0.00162    0.00151
AFIX  23
H6A   2    0.587196    0.411446    0.101191    11.00000   -1.20000
H6B   2    0.724213    0.475997    0.041739    11.00000   -1.20000
AFIX   0
C7    1    0.666289    0.579647    0.139069    11.00000    0.02570    0.04278 =
         0.04185    0.00301   -0.00358    0.00053
AFIX  23
H7A   2    0.714527    0.652899    0.113838    11.00000   -1.20000
H7B   2    0.763474    0.546089    0.172687    11.00000   -1.20000
AFIX   0
C8    1    0.503572    0.612972    0.189996    11.00000    0.02858    0.03964 =
         0.03735    0.00391   -0.00125   -0.00222
AFIX  13
H8    2    0.465528    0.540455    0.220221    11.00000   -1.20000
AFIX   0
C9    1    0.343192    0.653429    0.139125    11.00000    0.02544    0.03183 =
         0.03921    0.00086    0.00307   -0.00213
AFIX  13
H9    2    0.388078    0.723364    0.108050    11.00000   -1.20000
AFIX   0
C10   1    0.285123    0.556866    0.078308    11.00000    0.02140    0.03135 =
         0.03887    0.00236    0.00006   -0.00254
C11   1    0.191446    0.701756    0.191864    11.00000    0.03755    0.04193 =
         0.04294   -0.00050    0.00340    0.00211
AFIX  23
H11A  2    0.095527    0.738651    0.159077    11.00000   -1.20000
H11B  2    0.136029    0.634714    0.221379    11.00000   -1.20000
AFIX   0
C12   1    0.264044    0.793497    0.248543    11.00000    0.04565    0.04605 =
         0.04680   -0.00396    0.00305    0.00468
AFIX  23
H12A  2    0.308970    0.863688    0.218855    11.00000   -1.20000
H12B  2    0.163822    0.820941    0.282873    11.00000   -1.20000
AFIX   0
C13   1    0.556027    0.710692    0.247866    11.00000    0.04094    0.04487 =
         0.04068   -0.00268   -0.00225    0.00087
AFIX  23
H13A  2    0.655520    0.680921    0.281757    11.00000   -1.20000
H13B  2    0.602569    0.780798    0.218556    11.00000   -1.20000
AFIX   0
C14   1    0.594102    0.460364   -0.100710    11.00000    0.03871    0.05957 =
         0.04331   -0.00822    0.00359    0.00213
AFIX 137
H14A  2    0.689717    0.410755   -0.077300    11.00000   -1.50000
H14B  2    0.636735    0.543310   -0.104731    11.00000   -1.50000
H14C  2    0.564916    0.429963   -0.153063    11.00000   -1.50000
AFIX   0
C15   1    0.382109    0.322454   -0.033478    11.00000    0.03403    0.03486 =
         0.06039   -0.00766   -0.00519    0.00523
AFIX 137
H15A  2    0.392009    0.277519   -0.082595    11.00000   -1.50000
H15B  2    0.258626    0.314198   -0.012507    11.00000   -1.50000
H15C  2    0.469795    0.290860    0.004504    11.00000   -1.50000
AFIX   0
C16   1    0.211455    0.445088    0.121113    11.00000    0.02918    0.03390 =
         0.04844    0.00146    0.00259   -0.00156
AFIX 137
H16A  2    0.140286    0.396392    0.084483    11.00000   -1.50000
H16B  2    0.133784    0.470185    0.164781    11.00000   -1.50000
H16C  2    0.313544    0.397751    0.141240    11.00000   -1.50000
HKLF 4
REM  GM5A in P2(1)2(1)2(1)                        intocell   22/12/2010
REM R1 =  0.0340 for   1823 Fo > 4sig(Fo)  and  0.0366 for all   1969 data
REM    158 parameters refined using      0 restraints
END
WGHT      0.0510      0.0895
REM Highest difference peak  0.142,  deepest hole -0.124,  1-sigma level  0.028
Q1    1   0.4860  0.5543  0.0174  11.00000  0.05    0.14
Q2    1   0.1768  0.6577  0.2334  11.00000  0.05    0.10
Q3    1   0.4754  0.6410 -0.0004  11.00000  0.05    0.10
Q4    1   0.6379  0.6063 -0.1032  11.00000  0.05    0.10
Q5    1   0.5482  0.3532  0.0981  11.00000  0.05    0.09
Q6    1   0.7240  0.4371 -0.0684  11.00000  0.05    0.09
Q7    1   0.4252  0.6218  0.1707  11.00000  0.05    0.09
Q8    1   0.3132  0.6098  0.1121  11.00000  0.05    0.08
Q9    1   0.3426  0.7204  0.0888  11.00000  0.05    0.08
Q10   1   0.3611  0.6902  0.1108  11.00000  0.05    0.08
Q11   1   0.2755  0.4936 -0.1555  11.00000  0.05    0.08
Q12   1   0.3141  0.3695  0.1171  11.00000  0.05    0.08
Q13   1   0.3772  0.6952  0.3406  11.00000  0.05    0.08
Q14   1   0.0359  0.4879  0.1252  11.00000  0.05    0.07
Q15   1   0.5046  0.6850  0.3585  11.00000  0.05    0.07
Q16   1   0.3137  0.4187  0.1806  11.00000  0.05    0.07
Q17   1   0.3648  0.5315  0.0614  11.00000  0.05    0.07
Q18   1   0.2571  0.3022  0.0188  11.00000  0.05    0.07
Q19   1   0.2065  0.8184  0.2964  11.00000  0.05    0.07
Q20   1  -0.1385  0.7236  0.2061  11.00000  0.05    0.07
;
