# Supplementary material for: (4aR,6aS,10aR,10bS)-7,7,10a-Trimethyl-1,4,4a,5,6,6a,7,8,9,10,10a,10b-dodecahydro-2H-naphtho­[2,1-c]pyran (Pyamber)
Source: Acta Crystallogr Sect E Struct Rep Online. 2011 Oct 8;67(Pt 11):o2870. doi: 10.1107/S1600536811038694 (PMC3247605; doi:10.1107/S1600536811038694)
Supplement: Supplementary file 2 [file e-67-o2870-Isup2.hkl]

# 
# h,k,l, Fc-squared, Fo-squared, sigma(Fo-squared) and status flag 
# 
data_I
_shelx_title ' GM5A in P2(1)2(1)2(1) ' 
_shelx_refln_list_code          4 
_shelx_F_calc_maximum       81.03 
_exptl_crystal_F_000       528.00 
_reflns_d_resolution_high  0.9000 
 
loop_ 
 _symmetry_equiv_pos_as_xyz 
 'x, y, z' 
 '-x+1/2, -y, z+1/2' 
 '-x, y+1/2, -z+1/2' 
 'x+1/2, -y+1/2, -z' 
 
_cell_length_a     7.3497 
_cell_length_b    11.1642 
_cell_length_c    17.0758 
_cell_angle_alpha  90.000 
_cell_angle_beta   90.000 
_cell_angle_gamma  90.000 
 
_shelx_F_squared_multiplier     1.000 
 
loop_ 
 _refln_index_h 
 _refln_index_k 
 _refln_index_l 
 _refln_F_squared_calc 
 _refln_F_squared_meas 
 _refln_F_squared_sigma 
 _refln_observed_status 
   2   0   0      387.51      364.86      8.01 o 
   4   0   0      467.57      426.96      7.79 o 
   6   0   0      185.77      192.87      8.22 o 
   1   1   0     5201.96     5231.23     85.86 o 
   2   1   0      419.71      411.28      7.44 o 
   3   1   0       18.39       19.35      0.67 o 
   4   1   0        0.25        0.31      0.23 o 
   5   1   0      271.80      282.95      6.39 o 
   6   1   0        8.91        6.77      2.43 o 
   7   1   0        0.63        1.39      1.56 o 
   0   2   0     4650.86     4636.80     99.25 o 
   1   2   0        0.17        0.52      0.07 o 
   2   2   0       13.53       12.44      0.80 o 
   3   2   0       95.32      105.81      1.82 o 
   4   2   0       50.47       50.00      1.57 o 
   5   2   0      893.51      883.04     25.77 o 
   6   2   0       61.53       74.09      6.37 o 
   7   2   0        2.92        5.29      2.53 o 
   8   2   0        1.91        0.20      0.49 o 
   2   3   0        8.64        6.77      0.31 o 
   3   3   0      506.74      502.62     11.04 o 
   4   3   0      117.76      121.28      2.87 o 
   5   3   0     1551.77     1628.50     71.71 o 
   6   3   0      366.75      369.93     16.55 o 
   7   3   0        9.91       12.12      3.42 o 
   0   4   0     3047.62     2827.65     58.30 o 
   1   4   0       30.67       28.20      0.94 o 
   2   4   0       10.69       12.89      0.68 o 
   3   4   0      345.14      331.06      5.63 o 
   4   4   0        4.22        3.26      0.56 o 
   5   4   0     1091.18     1155.92     50.36 o 
   6   4   0      940.54      933.59     41.39 o 
   7   4   0       18.23       16.53      2.62 o 
   1   5   0       57.19       72.10      1.39 o 
   2   5   0      377.80      384.41      6.06 o 
   3   5   0        2.20        3.70      0.56 o 
   4   5   0        0.19        1.24      0.54 o 
   5   5   0        0.00       -0.04      1.46 o 
   6   5   0       65.77       71.29      5.35 o 
   7   5   0       47.06       53.89      4.18 o 
   0   6   0       17.64       15.04      0.70 o 
   1   6   0      142.17      150.63      2.54 o 
   2   6   0       58.48       59.69      1.49 o 
   3   6   0        0.74        0.59      0.44 o 
   4   6   0       17.61       14.59      1.13 o 
   5   6   0      126.94      128.71      7.15 o 
   6   6   0        7.24       10.87      3.59 o 
   7   6   0       12.96       13.73      2.45 o 
   1   7   0        3.44        3.34      0.67 o 
   2   7   0        1.87        2.23      0.47 o 
   3   7   0        5.01        3.93      0.80 o 
   4   7   0      159.72      148.26     10.79 o 
   5   7   0        3.49        2.18      2.51 o 
   6   7   0       61.46       63.92      6.04 o 
   0   8   0       99.94       99.47      5.48 o 
   1   8   0       76.82       74.75      4.20 o 
   2   8   0      248.29      254.01      8.28 o 
   3   8   0       53.22       55.88      2.40 o 
   4   8   0       21.19       22.40      2.36 o 
   5   8   0      243.15      276.59     12.96 o 
   6   8   0        3.92        5.22      1.85 o 
   1   9   0      135.10      124.77      5.01 o 
   2   9   0      426.25      429.24     14.11 o 
   3   9   0        6.80        6.11      1.26 o 
   4   9   0        4.57        3.56      1.10 o 
   5   9   0       36.59       33.20      3.08 o 
   0  10   0        8.87        7.41      2.01 o 
   1  10   0        1.59        1.00      0.95 o 
   2  10   0        3.92        5.42      1.55 o 
   3  10   0      168.71      146.68     16.60 o 
   1  11   0       38.95       39.20      2.66 o 
   2  11   0       75.11       74.30      6.67 o 
   3  11   0        5.98        2.86      0.95 o 
   0  12   0       91.09      105.01      7.62 o 
   1  12   0       26.93       26.89      2.56 o 
   2  12   0       10.83       12.04      2.00 o 
   1   0   1     4515.24     4401.56     91.84 o 
   2   0   1     1362.80     1278.58     19.36 o 
   3   0   1      134.65      135.03      3.01 o 
   4   0   1       26.33       27.46      0.68 o 
   5   0   1        4.60        6.28      0.52 o 
   6   0   1      283.38      279.00     10.69 o 
  -6   1   1      162.73      172.25      9.24 o 
  -5   1   1       15.77       15.69      0.64 o 
  -4   1   1      171.78      159.05      2.46 o 
  -3   1   1       36.89       38.10      0.78 o 
  -2   1   1      407.44      398.46      5.07 o 
  -1   1   1     6485.72     6697.97    115.60 o 
   1   1   1     6476.05     6673.46    124.72 o 
   2   1   1      406.41      394.57      6.25 o 
   3   1   1       37.98       41.63      0.88 o 
   4   1   1      171.21      158.17      3.39 o 
   5   1   1       15.78       15.90      0.70 o 
   6   1   1      162.57      161.47      8.77 o 
   7   1   1       66.67       55.02      3.41 o 
  -8   2   1        2.22        0.11      0.35 o 
  -6   2   1      605.23      605.90     25.89 o 
  -5   2   1      126.75      107.47      5.65 o 
  -4   2   1       31.18       31.38      0.82 o 
  -3   2   1       43.83       43.47      0.91 o 
  -2   2   1     1524.43     1501.36     24.82 o 
  -1   2   1     1201.42     1145.87     16.40 o 
   0   2   1     4399.87     4361.79     65.64 o 
   1   2   1     1205.17     1144.77     15.19 o 
   2   2   1     1522.21     1488.94     22.64 o 
   3   2   1       43.98       41.76      0.91 o 
   4   2   1       31.46       30.82      0.97 o 
   5   2   1      127.29      126.66      5.81 o 
   6   2   1      605.62      612.74     25.78 o 
   7   2   1       83.67       89.00      5.13 o 
   8   2   1        2.19       -0.13      0.35 o 
  -7   3   1       51.17       46.64      3.86 o 
  -6   3   1      119.63      121.21      6.67 o 
  -5   3   1        3.68        1.54      0.90 o 
  -4   3   1       44.63       50.03      1.48 o 
  -3   3   1        6.97        7.34      0.36 o 
  -2   3   1       85.26       81.88      1.23 o 
  -1   3   1     2333.33     2263.57     36.49 o 
   0   3   1     1517.77     1523.96     22.94 o 
   1   3   1     2333.92     2242.67     33.64 o 
   2   3   1       85.32       83.84      1.70 o 
   3   3   1        6.90        7.41      0.48 o 
   4   3   1       45.26       48.11      2.18 o 
   5   3   1        3.70        3.29      1.46 o 
   6   3   1      120.02      122.05      8.74 o 
   7   3   1       51.74       46.31      3.68 o 
  -7   4   1      125.30      147.50      7.72 o 
  -6   4   1       94.49      100.79      8.85 o 
  -5   4   1      366.40      381.45     16.64 o 
  -4   4   1       64.38       65.61      2.10 o 
  -3   4   1      229.94      225.55      4.16 o 
  -2   4   1       87.21       81.96      1.79 o 
  -1   4   1      219.92      221.90      2.85 o 
   0   4   1       53.97       57.40      1.20 o 
   1   4   1      217.69      215.09      3.13 o 
   2   4   1       87.30       81.31      1.66 o 
   3   4   1      230.70      216.38      4.33 o 
   4   4   1       64.89       69.96      2.82 o 
   5   4   1      367.77      363.64     16.07 o 
   6   4   1       94.68      102.90      6.41 o 
   7   4   1      124.61      140.83      9.28 o 
  -7   5   1       24.97       25.54      3.06 o 
  -6   5   1       47.26       55.16      4.47 o 
  -5   5   1      189.05      197.64      9.67 o 
  -4   5   1       59.03       52.18      3.54 o 
  -3   5   1       81.59       84.04      1.96 o 
  -2   5   1       53.81       58.68      1.36 o 
  -1   5   1      406.54      442.26      6.72 o 
   0   5   1       52.77       55.79      1.05 o 
   1   5   1      404.37      438.41      6.60 o 
   2   5   1       53.70       57.14      1.42 o 
   3   5   1       82.48       81.79      1.95 o 
   4   5   1       58.93       51.13      2.86 o 
   5   5   1      189.41      192.22      9.39 o 
   6   5   1       47.49       58.43      6.57 o 
   7   5   1       25.22       24.07      3.09 o 
  -7   6   1        5.34        5.71      3.13 o 
  -6   6   1       11.50       12.39      2.53 o 
  -5   6   1       85.37       80.46      5.40 o 
  -4   6   1       64.71       56.24      2.34 o 
  -3   6   1        1.58        2.06      0.59 o 
  -2   6   1      295.27      309.04      5.16 o 
  -1   6   1      157.94      155.12      2.65 o 
   0   6   1        4.02        4.93      0.56 o 
   1   6   1      158.55      156.33      2.72 o 
   2   6   1      295.21      305.88      6.27 o 
   3   6   1        1.57        1.13      0.54 o 
   4   6   1       64.90       64.28      3.29 o 
   5   6   1       84.24       87.28      5.77 o 
   6   6   1       11.48       13.05      2.53 o 
   7   6   1        5.38        5.58      2.14 o 
  -6   7   1       35.51       38.51      3.52 o 
  -5   7   1       12.13       14.20      2.47 o 
  -4   7   1      160.71      155.24      8.74 o 
  -3   7   1       83.42       87.60      3.42 o 
  -2   7   1      122.57      122.15      2.69 o 
  -1   7   1        6.63        6.88      0.90 o 
   0   7   1      110.94      105.93      2.76 o 
   1   7   1        6.88        6.93      0.55 o 
   2   7   1      122.08      121.37      2.89 o 
   3   7   1       83.14       81.01      6.93 o 
   4   7   1      160.60      154.83     11.00 o 
   5   7   1       12.21       12.92      2.53 o 
   6   7   1       35.68       36.82      3.75 o 
  -6   8   1       52.45       59.49      3.97 o 
  -5   8   1       14.30       18.29      2.47 o 
  -4   8   1       33.87       29.83      3.81 o 
  -3   8   1       17.10       20.19      1.51 o 
  -2   8   1      137.13      128.27      4.83 o 
  -1   8   1      184.21      177.36      6.01 o 
   0   8   1       31.24       30.08      2.28 o 
   1   8   1      183.55      174.36      6.29 o 
   2   8   1      136.87      132.37      5.21 o 
   3   8   1       17.15       16.50      1.62 o 
   4   8   1       33.83       34.62      2.92 o 
   5   8   1       14.61       18.10      2.84 o 
   6   8   1       52.53       60.82      4.23 o 
  -5   9   1       28.77       31.82      2.93 o 
  -4   9   1       11.59       10.27      2.78 o 
  -3   9   1      192.34      185.80      8.52 o 
  -2   9   1       57.12       49.82      3.27 o 
  -1   9   1       52.73       44.41      2.73 o 
   0   9   1       10.27        8.01      1.67 o 
   1   9   1       53.12       44.32      2.96 o 
   2   9   1       57.04       51.33      3.06 o 
   3   9   1      191.50      193.84     11.45 o 
   4   9   1       11.62       11.97      1.69 o 
   5   9   1       28.64       31.11      3.13 o 
  -3  10   1      128.90      119.52      8.03 o 
  -2  10   1      140.26      140.57      5.76 o 
  -1  10   1      131.66      125.70      5.22 o 
   0  10   1        0.33        0.77      1.14 o 
   1  10   1      132.88      127.97      5.34 o 
   2  10   1      140.05      133.05      7.75 o 
   3  10   1      128.71      124.04      7.24 o 
  -3  11   1       73.88       70.68      5.79 o 
  -2  11   1       48.23       47.50      2.73 o 
  -1  11   1        1.63        2.44      1.10 o 
   0  11   1       57.61       45.47      3.18 o 
   1  11   1        1.59        2.11      1.09 o 
   2  11   1       48.17       39.79      4.95 o 
   3  11   1       73.53       77.40      4.91 o 
  -2  12   1        9.10       10.72      1.54 o 
  -1  12   1       19.06       17.37      1.70 o 
   0  12   1        4.19        3.53      1.09 o 
   1  12   1       18.74       18.14      1.97 o 
   2  12   1        9.17        9.90      3.02 o 
   1   0   2      115.15      117.94      1.88 o 
   2   0   2      184.47      192.02      2.74 o 
   3   0   2      381.02      377.48      8.02 o 
   4   0   2      484.86      452.61     10.36 o 
   5   0   2       17.40       13.51      0.68 o 
   6   0   2       73.05       72.99      3.53 o 
  -6   1   2      635.53      644.37     27.35 o 
  -5   1   2      233.17      232.58      5.53 o 
  -4   1   2       32.22       34.01      0.85 o 
  -3   1   2      403.79      436.53     10.66 o 
  -2   1   2     1109.94     1055.10     14.96 o 
  -1   1   2     3017.84     2702.37     37.41 o 
   0   1   2     2232.53     2069.15     26.82 o 
   1   1   2     3010.33     2686.81     39.66 o 
   2   1   2     1116.36     1029.79     14.78 o 
   3   1   2      404.41      452.13      5.88 o 
   4   1   2       32.00       30.60      1.82 o 
   5   1   2      234.60      248.88      4.60 o 
   6   1   2      636.79      617.47     49.17 o 
   7   1   2       15.46       13.47      1.85 o 
  -6   2   2      348.95      355.40     15.48 o 
  -5   2   2      220.94      235.14      7.12 o 
  -4   2   2       15.01       15.91      0.54 o 
  -3   2   2       52.66       50.30      0.95 o 
  -2   2   2      119.08      128.24      3.62 o 
  -1   2   2     2651.26     2409.63     33.33 o 
   1   2   2     2646.47     2459.51     33.96 o 
   2   2   2      119.66      125.15      1.70 o 
   3   2   2       52.78       46.23      1.13 o 
   4   2   2       14.69       17.61      0.92 o 
   5   2   2      221.48      239.59     10.06 o 
   6   2   2      349.49      323.60     14.52 o 
   7   2   2       93.45       84.10      5.02 o 
  -6   3   2       19.62       22.08      2.95 o 
  -5   3   2      144.84      131.19      4.94 o 
  -4   3   2        2.35        2.22      0.77 o 
  -3   3   2      218.35      189.29      7.48 o 
  -2   3   2        3.32        5.50      0.43 o 
  -1   3   2     2647.36     2623.26     43.86 o 
   0   3   2     1341.71     1342.75     17.19 o 
   1   3   2     2640.84     2622.87     40.59 o 
   2   3   2        3.59        5.39      0.57 o 
   3   3   2      218.30      203.20      2.98 o 
   4   3   2        2.32        2.84      0.78 o 
   5   3   2      144.12      134.71      6.71 o 
   6   3   2       19.65       24.31      4.32 o 
   7   3   2      104.46      117.50      6.54 o 
  -7   4   2       63.65       68.83      6.59 o 
  -6   4   2      171.00      181.12      9.28 o 
  -5   4   2       10.55       10.93      1.36 o 
  -4   4   2       79.06       82.83      2.47 o 
  -3   4   2      108.10      102.28      2.41 o 
  -2   4   2       65.25       65.00      2.18 o 
  -1   4   2      576.24      617.75      8.85 o 
   0   4   2        0.66        1.70      0.29 o 
   1   4   2      575.70      597.00      8.61 o 
   2   4   2       65.24       68.03      1.19 o 
   3   4   2      107.29       97.22      3.29 o 
   4   4   2       78.83       84.01      2.78 o 
   5   4   2       10.55       14.33      2.43 o 
   6   4   2      172.42      171.20      8.97 o 
   7   4   2       63.69       66.45      4.78 o 
  -7   5   2      132.77      160.41      8.41 o 
  -6   5   2       22.00       21.46      4.69 o 
  -5   5   2      307.16      290.65     28.58 o 
  -4   5   2      110.15      116.23      4.18 o 
  -3   5   2        9.66        8.39      0.70 o 
  -2   5   2        7.10        8.54      0.59 o 
  -1   5   2      119.70      129.73      2.20 o 
   0   5   2      568.46      595.33      8.10 o 
   1   5   2      119.22      126.16      2.32 o 
   2   5   2        6.73        8.67      0.72 o 
   3   5   2        9.63        6.92      0.55 o 
   4   5   2      110.56      114.09      6.08 o 
   5   5   2      308.68      325.42     14.81 o 
   6   5   2       22.01       24.00      3.30 o 
   7   5   2      132.81      156.18      8.27 o 
  -7   6   2      111.72      131.53      7.02 o 
  -6   6   2       55.83       48.94      4.01 o 
  -5   6   2      421.08      374.58     64.03 o 
  -4   6   2       33.83       33.21      3.20 o 
  -3   6   2       95.75      102.50      3.09 o 
  -2   6   2      186.30      202.02      3.44 o 
  -1   6   2       74.41       76.54      1.97 o 
   0   6   2      483.75      449.87      7.01 o 
   1   6   2       74.02       77.26      1.63 o 
   2   6   2      187.66      196.89      3.35 o 
   3   6   2       95.73       90.41      8.00 o 
   4   6   2       33.71       30.93      2.32 o 
   5   6   2      421.76      436.22     19.28 o 
   6   6   2       55.57       49.12      4.38 o 
   7   6   2      111.52      134.57      8.96 o 
  -6   7   2       16.87       16.86      2.62 o 
  -5   7   2      110.64      109.46      6.27 o 
  -4   7   2      131.33      125.53      9.32 o 
  -3   7   2       71.12       74.20      2.88 o 
  -2   7   2      368.79      388.41      7.21 o 
  -1   7   2      367.31      368.72      7.81 o 
   0   7   2       60.88       59.92      1.95 o 
   1   7   2      366.24      367.65      6.05 o 
   2   7   2      371.45      383.93     15.05 o 
   3   7   2       71.26       72.69      6.39 o 
   4   7   2      130.27      125.07      5.22 o 
   5   7   2      110.89      115.44      6.91 o 
   6   7   2       16.86       18.85      2.86 o 
  -6   8   2        9.59        9.85      2.05 o 
  -5   8   2       91.33      101.60      7.29 o 
  -4   8   2       35.91       36.87      4.01 o 
  -3   8   2      132.34      138.84      5.93 o 
  -2   8   2      404.68      416.56     12.99 o 
  -1   8   2      215.76      207.77      6.92 o 
   0   8   2       29.31       27.16      2.19 o 
   1   8   2      215.78      208.35      6.78 o 
   2   8   2      403.67      399.47     10.38 o 
   3   8   2      131.76      139.58     10.49 o 
   4   8   2       35.49       38.69      3.11 o 
   5   8   2       91.11      102.18      6.41 o 
   6   8   2        9.63       10.96      2.27 o 
  -5   9   2        0.89        0.09      0.71 o 
  -4   9   2       69.52       61.06      7.32 o 
  -3   9   2       12.64       12.64      1.97 o 
  -2   9   2      322.57      325.56     10.84 o 
  -1   9   2       11.74       12.05      1.89 o 
   0   9   2        0.92        1.24      0.94 o 
   1   9   2       11.86       11.87      1.55 o 
   2   9   2      320.72      305.09     20.12 o 
   3   9   2       12.60       10.98      1.76 o 
   4   9   2       70.17       71.74      4.37 o 
   5   9   2        0.93       -0.05      1.39 o 
  -3  10   2       29.52       28.25      2.63 o 
  -2  10   2        2.81        3.07      1.19 o 
  -1  10   2      115.34      119.34      5.56 o 
   0  10   2       51.90       48.03      2.88 o 
   1  10   2      115.03      116.18      5.16 o 
   2  10   2        2.87        2.47      0.95 o 
   3  10   2       29.38       30.96      3.08 o 
   4  10   2       87.50       83.71      5.00 o 
  -3  11   2      169.70      166.33     15.42 o 
  -2  11   2       57.79       54.61      3.04 o 
  -1  11   2        1.62        0.78      1.14 o 
   0  11   2        0.22        0.02      0.73 o 
   1  11   2        1.56        1.09      0.98 o 
   2  11   2       58.35       50.43     10.00 o 
   3  11   2      169.60      183.33      8.97 o 
  -1  12   2       75.11       78.15      3.51 o 
   0  12   2        0.21        0.36      0.74 o 
   1  12   2       75.32       77.50     12.87 o 
   1   0   3     1848.91     1625.83     35.64 o 
   2   0   3     1400.78     1388.13     23.54 o 
   3   0   3      148.78      186.09      2.74 o 
   4   0   3      175.70      229.66      5.19 o 
   5   0   3       84.75       82.13      2.85 o 
   6   0   3      185.13      177.90      8.57 o 
  -8   1   3        0.18        0.00      0.27 o 
  -6   1   3      172.48      143.59      7.48 o 
  -5   1   3        8.42        7.57      0.65 o 
  -4   1   3       79.99       71.77      1.47 o 
  -3   1   3      638.03      689.72     10.30 o 
  -2   1   3      181.65      164.55      2.45 o 
  -1   1   3      517.54      500.25      9.81 o 
   0   1   3     1007.44      890.32     10.93 o 
   1   1   3      515.79      506.13      6.83 o 
   2   1   3      182.09      165.50      2.19 o 
   3   1   3      640.73      677.81     12.25 o 
   4   1   3       80.70       72.68      1.96 o 
   5   1   3        8.48        8.74      1.01 o 
   6   1   3      173.18      166.70      6.04 o 
   7   1   3      171.52      142.04      6.79 o 
  -6   2   3       75.98       70.15      8.10 o 
  -5   2   3      120.18      123.53      6.10 o 
  -4   2   3       98.12       78.22      3.03 o 
  -3   2   3       36.87       40.57      1.18 o 
  -2   2   3      412.70      421.13      5.70 o 
  -1   2   3     1386.81     1274.22     17.03 o 
   0   2   3      928.16      841.53      9.60 o 
   1   2   3     1385.40     1291.76     16.48 o 
   2   2   3      409.37      400.61      5.44 o 
   3   2   3       36.65       37.34      0.68 o 
   4   2   3       97.45       92.29      2.11 o 
   5   2   3      120.25      127.45      6.25 o 
   6   2   3       76.14       68.22      4.36 o 
   7   2   3        4.16        5.95      1.72 o 
  -6   3   3       47.43       44.75      8.89 o 
  -5   3   3       75.26       79.80      3.65 o 
  -4   3   3       96.01       90.37      2.60 o 
  -3   3   3       47.97       46.97      1.70 o 
  -2   3   3      164.19      158.51      1.97 o 
  -1   3   3      119.89      125.71      1.80 o 
   0   3   3        8.55        8.15      0.33 o 
   1   3   3      118.57      121.62      1.47 o 
   2   3   3      163.35      155.24      2.25 o 
   3   3   3       46.94       45.70      1.50 o 
   4   3   3       95.01       98.91      2.98 o 
   5   3   3       75.27       79.69      4.87 o 
   6   3   3       48.10       49.86      3.86 o 
   7   3   3       22.09       22.68      2.75 o 
  -6   4   3        0.58       -0.05      1.15 o 
  -5   4   3       86.37       79.63      4.74 o 
  -4   4   3       12.16        9.60      1.19 o 
  -3   4   3        4.38        5.96      0.72 o 
  -2   4   3     1057.80     1107.61     19.15 o 
  -1   4   3     2162.20     2324.04     39.38 o 
   0   4   3        1.41        2.78      0.23 o 
   1   4   3     2167.92     2286.57     35.85 o 
   2   4   3     1055.79     1095.82     16.06 o 
   3   4   3        4.44        5.59      0.77 o 
   4   4   3       12.21        9.66      0.99 o 
   5   4   3       87.09       91.94      5.50 o 
   6   4   3        0.56        0.55      1.24 o 
   7   4   3      104.85      106.71      6.30 o 
  -7   5   3       77.67       85.06      5.44 o 
  -6   5   3       49.62       52.37      4.23 o 
  -5   5   3       74.90       68.93      3.28 o 
  -4   5   3       20.80       23.42      1.79 o 
  -3   5   3      138.14      144.46      3.22 o 
  -2   5   3       82.57       78.09      1.75 o 
  -1   5   3     1078.40     1140.47     18.44 o 
   0   5   3     1167.39     1200.91     17.46 o 
   1   5   3     1083.24     1141.96     18.46 o 
   2   5   3       81.84       74.51      1.51 o 
   3   5   3      136.79      137.58      3.31 o 
   4   5   3       21.07       22.13      1.77 o 
   5   5   3       74.91       75.25      5.28 o 
   6   5   3       50.18       53.33      4.49 o 
   7   5   3       77.25       84.35      7.44 o 
  -7   6   3       12.19       14.88      3.68 o 
  -6   6   3       21.56       22.06      2.93 o 
  -5   6   3       88.24       77.76      6.22 o 
  -4   6   3       47.93       49.66      2.63 o 
  -3   6   3       12.05       13.23      1.25 o 
  -2   6   3      145.40      152.16      3.45 o 
  -1   6   3      219.36      218.21      3.63 o 
   0   6   3        8.69       11.63      0.57 o 
   1   6   3      219.55      215.30      4.48 o 
   2   6   3      145.51      145.74      3.04 o 
   3   6   3       12.02       12.66      1.27 o 
   4   6   3       48.54       50.32      2.58 o 
   5   6   3       88.62       85.29      5.90 o 
   6   6   3       21.65       21.38      3.35 o 
   7   6   3       12.26       15.32      2.73 o 
  -6   7   3       22.71       22.88      2.82 o 
  -5   7   3       16.54       12.83      1.77 o 
  -4   7   3      204.16      203.20      7.96 o 
  -3   7   3      108.35      110.30      5.24 o 
  -2   7   3       76.83       80.47      1.88 o 
  -1   7   3       20.62       21.24      1.35 o 
   0   7   3       55.53       47.34      1.59 o 
   1   7   3       20.68       20.77      0.91 o 
   2   7   3       76.61       74.73      4.53 o 
   3   7   3      107.91      108.74      8.31 o 
   4   7   3      204.29      196.51     13.67 o 
   5   7   3       16.67       17.94      2.91 o 
   6   7   3       23.01       25.79      4.72 o 
  -6   8   3        1.26        0.97      1.15 o 
  -5   8   3      156.93      168.06      8.53 o 
  -4   8   3       73.55       75.05      3.61 o 
  -3   8   3       13.06       12.93      1.22 o 
  -2   8   3      280.57      292.05      9.48 o 
  -1   8   3       23.14       21.61      1.78 o 
   0   8   3       19.68       16.62      1.50 o 
   1   8   3       22.71       19.66      1.58 o 
   2   8   3      279.24      265.72     16.04 o 
   3   8   3       13.16       13.40      1.86 o 
   4   8   3       73.43       72.62      6.77 o 
   5   8   3      156.18      171.45      9.35 o 
   6   8   3        1.28        1.28      1.45 o 
  -5   9   3        8.52        5.19      2.62 o 
  -4   9   3       25.76       23.85      1.80 o 
  -3   9   3       40.09       36.95      3.55 o 
  -2   9   3       24.38       25.32      2.14 o 
  -1   9   3       51.44       48.48      2.75 o 
   0   9   3      215.34      217.13     11.52 o 
   1   9   3       51.04       47.03      2.57 o 
   2   9   3       24.55       19.97      3.84 o 
   3   9   3       40.10       38.63      2.38 o 
   4   9   3       26.02       28.14      2.36 o 
   5   9   3        8.54        8.36      1.87 o 
  -4  10   3       40.28       32.59      3.08 o 
  -3  10   3       58.61       63.30      3.80 o 
  -2  10   3       13.37       13.64      2.13 o 
  -1  10   3        7.37        7.00      1.69 o 
   0  10   3       81.46       78.35      4.22 o 
   1  10   3        7.19        8.04      1.60 o 
   2  10   3       13.57       15.85      2.43 o 
   3  10   3       58.73       61.50      4.32 o 
   4  10   3       40.37       38.49      2.22 o 
  -3  11   3       87.59       87.22      5.88 o 
  -2  11   3       70.15       66.13      3.68 o 
  -1  11   3       17.84       18.22      1.79 o 
   0  11   3        6.26        4.75      1.25 o 
   1  11   3       17.93       16.36      1.63 o 
   2  11   3       69.89       64.20      4.43 o 
   3  11   3       87.63       87.47      5.22 o 
  -1  12   3       13.41       15.84      1.73 o 
   0  12   3       28.72       27.12      2.50 o 
   1  12   3       13.36       11.48      2.57 o 
   0   0   4       59.66       57.08      1.87 o 
   1   0   4      451.25      392.44      5.86 o 
   2   0   4     2958.65     3051.87     58.48 o 
   3   0   4       23.63       21.01      0.87 o 
   4   0   4        2.26        4.25      0.75 o 
   5   0   4       24.37       24.45      1.74 o 
   6   0   4      110.50       87.14     15.77 o 
  -6   1   4       26.74       28.06      1.97 o 
  -5   1   4      157.68      154.80      7.45 o 
  -4   1   4        1.47        1.28      0.39 o 
  -3   1   4     3089.97     3267.62     58.91 o 
  -2   1   4     1321.70     1379.92     21.20 o 
  -1   1   4      629.76      601.71     14.55 o 
   0   1   4     1559.07     1485.52     20.97 o 
   1   1   4      628.55      618.29      8.42 o 
   2   1   4     1319.35     1368.80     20.83 o 
   3   1   4     3088.67     3337.60     75.85 o 
   4   1   4        1.52        1.47      0.43 o 
   5   1   4      158.37      158.90      5.60 o 
   6   1   4       26.59       28.31      2.38 o 
   7   1   4      128.23      108.32      5.57 o 
  -6   2   4      118.09      117.33      9.79 o 
  -5   2   4       69.40       64.32      4.10 o 
  -4   2   4       23.46       24.13      0.96 o 
  -3   2   4     2872.09     3132.47     57.19 o 
  -2   2   4     1706.28     1832.17     32.49 o 
  -1   2   4      271.27      270.01      4.65 o 
   0   2   4     6566.08     6374.06    107.34 o 
   1   2   4      273.46      275.06      3.94 o 
   2   2   4     1705.12     1775.95     41.02 o 
   3   2   4     2862.63     3196.84     58.12 o 
   4   2   4       23.53       25.87      1.11 o 
   5   2   4       69.62       61.13      3.88 o 
   6   2   4      118.43      127.53      6.73 o 
   7   2   4      206.10      203.74      9.80 o 
  -6   3   4      142.58      136.46     13.95 o 
  -5   3   4       18.37       19.20      2.43 o 
  -4   3   4       16.60       18.38      1.55 o 
  -3   3   4      659.26      693.78     13.00 o 
  -2   3   4      280.50      282.54      7.51 o 
  -1   3   4      398.63      408.68      4.84 o 
   0   3   4      237.46      217.35      2.56 o 
   1   3   4      398.34      404.22      4.78 o 
   2   3   4      281.29      285.24      4.30 o 
   3   3   4      660.68      681.43     10.52 o 
   4   3   4       16.53       17.88      1.24 o 
   5   3   4       18.89       21.60      2.67 o 
   6   3   4      142.65      139.81      7.48 o 
   7   3   4      155.19      162.32      8.58 o 
  -6   4   4       36.57       29.15      6.05 o 
  -5   4   4       66.82       57.00      3.26 o 
  -4   4   4       46.31       49.10      3.48 o 
  -3   4   4       78.29       82.67      2.63 o 
  -2   4   4      129.73      129.69      2.83 o 
  -1   4   4      178.02      171.14      2.14 o 
   0   4   4      156.79      172.85      2.24 o 
   1   4   4      177.59      171.91      2.66 o 
   2   4   4      130.08      130.56      2.42 o 
   3   4   4       79.98       82.73      1.99 o 
   4   4   4       45.90       52.92      3.75 o 
   5   4   4       66.54       60.01      6.19 o 
   6   4   4       36.26       35.23      5.18 o 
   7   4   4       46.78       53.89      4.38 o 
  -7   5   4       79.31       96.48      5.68 o 
  -6   5   4       88.02       78.46     12.08 o 
  -5   5   4       19.01       15.78      2.54 o 
  -4   5   4       27.81       24.90      2.60 o 
  -3   5   4       71.71       67.81      2.00 o 
  -2   5   4      343.82      365.53      6.28 o 
  -1   5   4     1407.16     1517.12     25.28 o 
   0   5   4      170.07      151.88      3.95 o 
   1   5   4     1404.80     1505.35     25.18 o 
   2   5   4      344.76      356.79      7.93 o 
   3   5   4       71.46       68.01      1.96 o 
   4   5   4       27.99       24.10      1.61 o 
   5   5   4       19.22       19.79      3.06 o 
   6   5   4       87.90       91.39      6.06 o 
   7   5   4       79.28       97.92      6.08 o 
  -6   6   4       10.95        9.44      2.15 o 
  -5   6   4      102.11      105.74      8.73 o 
  -4   6   4        8.92        7.48      1.57 o 
  -3   6   4      143.26      153.24      7.06 o 
  -2   6   4      660.91      696.17     12.71 o 
  -1   6   4     1208.82     1259.07     25.86 o 
   0   6   4       16.59       16.62      0.91 o 
   1   6   4     1208.26     1271.17     21.53 o 
   2   6   4      660.80      720.14     13.20 o 
   3   6   4      141.89      141.36      5.60 o 
   4   6   4        8.92        7.59      1.28 o 
   5   6   4      102.45      114.55      7.11 o 
   6   6   4       11.09       13.75      4.10 o 
  -6   7   4        4.07        4.28      2.51 o 
  -5   7   4      129.54      111.01     12.33 o 
  -4   7   4       60.79       61.66      4.28 o 
  -3   7   4        3.55        4.34      1.03 o 
  -2   7   4      240.00      241.40      5.07 o 
  -1   7   4      356.15      382.80      9.08 o 
   0   7   4       11.35       12.89      0.96 o 
   1   7   4      356.02      373.91      9.99 o 
   2   7   4      239.81      242.90      7.62 o 
   3   7   4        3.54        3.65      1.04 o 
   4   7   4       61.25       55.47      6.94 o 
   5   7   4      130.73      132.35      9.86 o 
   6   7   4        4.09        4.65      2.09 o 
  -5   8   4        3.68        3.22      1.53 o 
  -4   8   4       89.70       91.54      3.94 o 
  -3   8   4      149.11      153.39      4.57 o 
  -2   8   4       54.06       53.55      3.25 o 
  -1   8   4        0.67        1.07      0.84 o 
   0   8   4        7.10        6.34      1.38 o 
   1   8   4        0.65        0.81      1.05 o 
   2   8   4       54.16       50.59      2.97 o 
   3   8   4      149.37      160.65     10.20 o 
   4   8   4       89.30       85.29     11.97 o 
   5   8   4        3.68        4.39      3.15 o 
  -5   9   4      126.17      109.08     13.99 o 
  -4   9   4      375.90      355.61     12.25 o 
  -3   9   4       47.21       48.84      3.33 o 
  -2   9   4       37.91       34.87      2.42 o 
  -1   9   4       73.01       71.33      3.36 o 
   0   9   4       16.23       17.58      1.73 o 
   1   9   4       73.07       64.26      5.84 o 
   2   9   4       38.03       33.51      4.54 o 
   3   9   4       47.27       46.95      2.70 o 
   4   9   4      375.42      395.96     45.94 o 
   5   9   4      126.79      148.49      7.85 o 
  -4  10   4       35.92       35.41      4.16 o 
  -3  10   4       23.79       23.01      2.89 o 
  -2  10   4       54.04       54.36      3.43 o 
  -1  10   4      132.27      131.31      6.69 o 
   0  10   4      141.68      148.99      5.74 o 
   1  10   4      131.87      120.44      7.07 o 
   2  10   4       54.12       51.86      5.46 o 
   3  10   4       23.97       21.88      2.51 o 
   4  10   4       36.04       36.53      2.40 o 
  -3  11   4        5.11        4.01      1.41 o 
  -2  11   4       39.80       39.38      2.43 o 
  -1  11   4       49.27       51.79      3.09 o 
   0  11   4        0.01        0.76      0.90 o 
   1  11   4       48.82       42.39      8.79 o 
   2  11   4       39.59       43.31      4.52 o 
   3  11   4        5.08        3.13      1.28 o 
  -1  12   4        2.94        1.30      1.24 o 
   0  12   4       80.40       82.13      9.02 o 
   1  12   4        3.02        1.09      0.73 o 
   1   0   5      126.21      122.40      2.33 o 
   2   0   5       41.88       39.35      1.08 o 
   3   0   5      367.57      406.02      8.37 o 
   4   0   5      132.69      140.47      2.54 o 
   5   0   5       15.76       12.80      1.30 o 
   6   0   5       18.19       10.84      9.10 o 
   7   0   5      321.13      287.26     13.87 o 
  -7   1   5       54.92       48.97      3.55 o 
  -6   1   5      234.10      229.55     11.01 o 
  -5   1   5       94.02       98.80      5.57 o 
  -4   1   5      172.51      176.57      3.05 o 
  -3   1   5     1674.19     1969.45     37.61 o 
  -2   1   5       74.11       72.81      1.27 o 
  -1   1   5      914.26      938.13     23.17 o 
   0   1   5        2.42        2.17      0.33 o 
   1   1   5      914.61      930.82     14.91 o 
   2   1   5       73.16       73.85      1.24 o 
   3   1   5     1673.13     1979.51     41.86 o 
   4   1   5      173.44      182.58      3.49 o 
   5   1   5       94.01      101.84      3.94 o 
   6   1   5      232.40      219.85     13.15 o 
   7   1   5       55.05       37.31      3.64 o 
  -7   2   5       28.57       27.26      2.54 o 
  -6   2   5       90.78       88.02      3.77 o 
  -5   2   5       34.08       34.88      3.08 o 
  -4   2   5      181.32      178.12      3.82 o 
  -3   2   5       67.46       62.29      1.53 o 
  -2   2   5     2158.13     2247.84     46.89 o 
  -1   2   5      122.88      133.89      2.59 o 
   0   2   5       52.91       54.97      0.99 o 
   1   2   5      122.99      129.76      1.96 o 
   2   2   5     2155.14     2232.59     38.07 o 
   3   2   5       67.65       63.52      1.42 o 
   4   2   5      181.59      190.72      3.69 o 
   5   2   5       34.03       36.45      4.30 o 
   6   2   5       90.55       91.54      4.42 o 
   7   2   5       28.52       30.56      2.97 o 
  -7   3   5       68.26       47.42      3.44 o 
  -6   3   5       27.47       33.45      3.79 o 
  -5   3   5       66.23       76.71      4.78 o 
  -4   3   5       93.57       76.60      7.34 o 
  -3   3   5      175.18      180.09      6.72 o 
  -2   3   5     1698.33     1872.30     40.05 o 
  -1   3   5      822.97      895.18     12.28 o 
   0   3   5     1781.82     1865.41     26.42 o 
   1   3   5      821.74      890.32     11.47 o 
   2   3   5     1694.78     1745.40     59.42 o 
   3   3   5      175.41      189.47      3.38 o 
   4   3   5       93.46       83.83      7.05 o 
   5   3   5       66.37       81.20      5.13 o 
   6   3   5       27.77       33.95      3.02 o 
   7   3   5       68.30       72.46      4.76 o 
  -6   4   5       37.22       35.92      3.15 o 
  -5   4   5       12.70       10.98      2.21 o 
  -4   4   5      180.03      191.89      8.95 o 
  -3   4   5      243.72      248.92     14.98 o 
  -2   4   5      275.57      276.99      4.75 o 
  -1   4   5     1721.83     1872.06     27.21 o 
   0   4   5      159.22      185.88      2.63 o 
   1   4   5     1724.00     1880.27     27.21 o 
   2   4   5      273.36      264.48      4.48 o 
   3   4   5      243.42      260.43      4.61 o 
   4   4   5      181.72      197.01      9.34 o 
   5   4   5       12.70       14.86      2.80 o 
   6   4   5       37.37       34.31      5.53 o 
   7   4   5       24.20       22.63      3.00 o 
  -7   5   5       49.08       63.60      4.49 o 
  -6   5   5        3.24        4.12      1.20 o 
  -5   5   5       52.44       49.14      4.26 o 
  -4   5   5       14.79       15.21      3.44 o 
  -3   5   5       18.24       15.00      1.57 o 
  -2   5   5      109.14      100.90      2.37 o 
  -1   5   5      511.27      552.62      8.68 o 
   0   5   5        6.91       10.58      0.49 o 
   1   5   5      512.06      541.45      7.93 o 
   2   5   5      108.58       99.14      2.72 o 
   3   5   5       18.24       17.64      1.54 o 
   4   5   5       14.64       16.82      2.76 o 
   5   5   5       52.44       50.33      4.71 o 
   6   5   5        3.45        4.69      2.29 o 
   7   5   5       49.17       62.58      4.72 o 
  -6   6   5       45.34       38.43      5.38 o 
  -5   6   5        6.12        5.01      1.31 o 
  -4   6   5      145.45      148.26      5.47 o 
  -3   6   5       31.59       28.53      3.09 o 
  -2   6   5      401.98      424.43      8.60 o 
  -1   6   5       25.75       24.40      1.06 o 
   0   6   5       95.12      112.82      2.34 o 
   1   6   5       25.65       25.40      0.96 o 
   2   6   5      399.71      416.01      9.75 o 
   3   6   5       31.67       30.58      2.54 o 
   4   6   5      145.08      147.21      8.29 o 
   5   6   5        6.07        4.72      3.70 o 
   6   6   5       45.38       43.14      4.47 o 
  -6   7   5       69.37       55.67      9.53 o 
  -5   7   5      100.07      102.62      4.96 o 
  -4   7   5      255.61      273.39     15.28 o 
  -3   7   5        0.48        0.23      0.71 o 
  -2   7   5      113.17      126.02      3.73 o 
  -1   7   5       19.94       19.88      1.15 o 
   0   7   5       18.91       17.49      1.07 o 
   1   7   5       20.01       17.83      0.98 o 
   2   7   5      113.87      124.12      4.49 o 
   3   7   5        0.50        0.73      0.71 o 
   4   7   5      257.19      280.07     13.97 o 
   5   7   5      100.10      110.05      7.22 o 
   6   7   5       69.70       70.47      4.96 o 
  -5   8   5      128.69      119.80      9.41 o 
  -4   8   5       90.97       93.45      3.86 o 
  -3   8   5        0.56        0.70      0.71 o 
  -2   8   5       84.28       83.52      3.75 o 
  -1   8   5      115.85      108.33      4.14 o 
   0   8   5        4.49        5.87      1.20 o 
   1   8   5      116.24       98.23     10.08 o 
   2   8   5       84.45       79.34      4.37 o 
   3   8   5        0.55        0.88      0.91 o 
   4   8   5       91.69       81.66     18.33 o 
   5   8   5      128.84      142.36      9.94 o 
  -5   9   5       71.28       59.83      5.48 o 
  -4   9   5        8.45       10.34      2.00 o 
  -3   9   5       95.29       98.16      6.43 o 
  -2   9   5       58.00       60.64      3.69 o 
  -1   9   5       46.54       49.61      3.00 o 
   0   9   5        2.12        2.35      0.95 o 
   1   9   5       46.64       41.04      6.11 o 
   2   9   5       57.82       56.24      5.26 o 
   3   9   5       95.20       97.99      5.84 o 
   4   9   5        8.28        7.34      1.30 o 
   5   9   5       71.31       76.10      5.11 o 
  -4  10   5       10.63        8.73      1.85 o 
  -3  10   5        4.71        4.69      1.74 o 
  -2  10   5       14.16       15.08      1.66 o 
  -1  10   5        5.82        4.51      1.22 o 
   0  10   5        0.60        0.60      0.77 o 
   1  10   5        5.79        5.58      2.76 o 
   2  10   5       13.76       11.31      2.14 o 
   3  10   5        4.70        3.94      1.37 o 
   4  10   5       10.57       10.63      1.90 o 
  -3  11   5        0.25        1.04      1.52 o 
  -2  11   5       30.83       34.86      3.46 o 
  -1  11   5        0.44        1.15      0.84 o 
   0  11   5      263.85      248.89     31.88 o 
   1  11   5        0.45        0.46      1.23 o 
   2  11   5       30.95       33.25      3.92 o 
   3  11   5        0.26        0.42      0.86 o 
   0   0   6     1186.75     1197.59     34.64 o 
   1   0   6      449.19      463.55      8.06 o 
   2   0   6      368.20      432.50      9.18 o 
   3   0   6     1762.75     1937.20     37.37 o 
   4   0   6       49.28       47.05      1.26 o 
   5   0   6       13.37       16.54      1.58 o 
   6   0   6      554.66      512.32     24.73 o 
  -7   1   6        4.00        5.16      1.63 o 
  -6   1   6       11.63       13.58      2.43 o 
  -5   1   6       63.07       55.06      5.68 o 
  -4   1   6      469.60      488.87      8.26 o 
  -3   1   6     1483.11     1685.89     34.26 o 
  -2   1   6      215.72      217.52      4.05 o 
  -1   1   6      163.28      163.61      2.88 o 
   0   1   6       24.48       24.89      0.73 o 
   1   1   6      162.33      163.92      4.01 o 
   2   1   6      216.53      220.44      6.61 o 
   3   1   6     1484.37     1658.10     35.26 o 
   4   1   6      470.06      525.38     10.95 o 
   5   1   6       61.88       56.32      2.89 o 
   6   1   6       11.61       14.30      1.65 o 
  -7   2   6       35.56       34.50      2.95 o 
  -6   2   6       19.36       18.16      3.86 o 
  -5   2   6        5.03        6.08      1.76 o 
  -4   2   6      320.70      296.03      9.27 o 
  -3   2   6      152.20      163.79      3.57 o 
  -2   2   6      251.82      260.65      5.40 o 
  -1   2   6      112.14      120.40      1.82 o 
   0   2   6      762.56      785.38     11.72 o 
   1   2   6      113.53      120.59      2.08 o 
   2   2   6      251.71      258.60      4.04 o 
   3   2   6      154.34      166.21      3.64 o 
   4   2   6      321.00      322.08      9.40 o 
   5   2   6        5.00        3.11      1.79 o 
   6   2   6       19.38       19.90      2.34 o 
   7   2   6       35.17       34.13      3.24 o 
  -7   3   6       52.33       42.32      3.19 o 
  -6   3   6        0.31        0.19      0.76 o 
  -5   3   6       68.61       69.06      4.69 o 
  -4   3   6       22.04       22.22      1.83 o 
  -3   3   6      742.81      751.52     32.31 o 
  -2   3   6      332.63      334.90      8.11 o 
  -1   3   6     1479.99     1591.57     24.11 o 
   0   3   6      100.11       90.28      1.37 o 
   1   3   6     1473.64     1555.09     25.78 o 
   2   3   6      333.84      338.27      5.18 o 
   3   3   6      743.51      765.89     15.40 o 
   4   3   6       22.27       24.54      1.46 o 
   5   3   6       69.64       70.72      6.78 o 
   6   3   6        0.31        0.23      0.94 o 
   7   3   6       52.49       52.95      4.14 o 
  -7   4   6       75.93       62.54      4.12 o 
  -6   4   6       25.36       28.48      2.20 o 
  -5   4   6       86.07       82.24      5.24 o 
  -4   4   6       25.04       23.60      2.71 o 
  -3   4   6      567.61      568.81     32.12 o 
  -2   4   6      451.49      465.69     11.86 o 
  -1   4   6      872.66      855.38     14.74 o 
   0   4   6     1517.42     1592.27     22.88 o 
   1   4   6      870.71      870.95     11.83 o 
   2   4   6      452.14      459.61      7.97 o 
   3   4   6      566.37      539.70     23.36 o 
   4   4   6       24.92       25.58      3.17 o 
   5   4   6       86.44       90.69      6.19 o 
   6   4   6       25.31       29.90      2.91 o 
   7   4   6       76.13       88.78      5.40 o 
  -7   5   6        6.61        4.21      2.64 o 
  -6   5   6        2.45        2.37      1.23 o 
  -5   5   6       10.13       13.84      1.69 o 
  -4   5   6      191.50      179.86     10.68 o 
  -3   5   6       72.69       62.37     10.27 o 
  -2   5   6      223.79      224.82      7.66 o 
  -1   5   6      342.59      362.47      8.67 o 
   0   5   6        2.43        2.47      0.54 o 
   1   5   6      339.18      342.14      5.76 o 
   2   5   6      223.65      238.11      4.86 o 
   3   5   6       72.90       70.02      4.20 o 
   4   5   6      191.62      183.29      9.67 o 
   5   5   6       10.51       15.17      3.13 o 
   6   5   6        2.45        2.05      2.05 o 
   7   5   6        6.76        8.51      2.12 o 
  -6   6   6       32.93       32.55      4.11 o 
  -5   6   6      364.35      343.86     17.46 o 
  -4   6   6      235.57      241.55      8.16 o 
  -3   6   6       12.46       12.61      2.38 o 
  -2   6   6      422.39      439.43      9.01 o 
  -1   6   6       23.66       24.81      1.06 o 
   0   6   6       55.65       56.71      1.52 o 
   1   6   6       23.67       24.25      1.27 o 
   2   6   6      422.29      434.08     13.27 o 
   3   6   6       12.22       11.23      1.90 o 
   4   6   6      235.90      253.11     12.90 o 
   5   6   6      363.80      367.43     20.31 o 
   6   6   6       32.84       38.83      4.23 o 
  -6   7   6        4.29        4.24      1.20 o 
  -5   7   6      350.82      359.41     23.02 o 
  -4   7   6       21.23       19.26      1.85 o 
  -3   7   6       25.66       28.51      1.92 o 
  -2   7   6        0.69        2.75      1.19 o 
  -1   7   6      322.35      332.28     10.70 o 
   0   7   6       57.71       52.86      2.56 o 
   1   7   6      322.40      323.02      9.98 o 
   2   7   6        0.64        2.44      0.95 o 
   3   7   6       25.47       23.93      2.93 o 
   4   7   6       21.23       21.51      3.31 o 
   5   7   6      351.90      390.54     19.12 o 
   6   7   6        4.28        5.25      2.27 o 
  -5   8   6       65.62       60.53      2.87 o 
  -4   8   6      206.63      210.84      7.78 o 
  -3   8   6        3.32        3.84      2.98 o 
  -2   8   6      150.79      156.42      5.82 o 
  -1   8   6      127.88      134.62      4.97 o 
   0   8   6       26.00       23.26      1.63 o 
   1   8   6      126.92      129.73      6.87 o 
   2   8   6      150.61      159.20      6.34 o 
   3   8   6        3.55        4.17      1.10 o 
   4   8   6      206.47      232.87     12.22 o 
   5   8   6       65.83       66.80      5.44 o 
  -4   9   6       24.43       27.41      3.02 o 
  -3   9   6        2.74        3.31      1.67 o 
  -2   9   6       23.67       27.13      2.44 o 
  -1   9   6       65.67       66.54      3.84 o 
   0   9   6      465.84      449.29     26.59 o 
   1   9   6       64.81       62.00      4.52 o 
   2   9   6       23.69       26.33      2.76 o 
   3   9   6        2.72        2.52      0.96 o 
   4   9   6       24.40       35.70      3.73 o 
  -4  10   6       29.95       26.93      2.62 o 
  -3  10   6       22.32       25.04      2.93 o 
  -2  10   6        0.01        0.71      1.19 o 
  -1  10   6      229.80      241.91     11.91 o 
   0  10   6        0.05        0.02      0.49 o 
   1  10   6      230.04      239.89     13.12 o 
   2  10   6        0.01        0.09      0.92 o 
   3  10   6       22.46       23.09      2.20 o 
   4  10   6       29.98       29.59      2.67 o 
  -2  11   6       11.36       12.23      3.26 o 
  -1  11   6       61.91       73.43      5.02 o 
   0  11   6        9.98        8.67      2.54 o 
   1  11   6       62.11       65.19      4.43 o 
   2  11   6       11.39       11.46      2.60 o 
   1   0   7        5.54        5.15      0.22 o 
   2   0   7      403.97      419.14      9.63 o 
   3   0   7      441.11      464.34      8.65 o 
   4   0   7      317.37      297.46      9.29 o 
   5   0   7       16.31       10.53      1.17 o 
   6   0   7      146.28      119.58      7.13 o 
  -7   1   7       53.55       45.69      3.64 o 
  -6   1   7      133.58      138.60      7.81 o 
  -5   1   7        5.04        3.81      1.15 o 
  -4   1   7      413.86      412.93     10.35 o 
  -3   1   7      535.67      558.92     10.44 o 
  -2   1   7       57.17       50.74      1.49 o 
  -1   1   7      528.46      516.37     12.09 o 
   0   1   7      386.31      380.38      5.19 o 
   1   1   7      527.53      518.28      9.81 o 
   2   1   7       57.75       51.56      1.57 o 
   3   1   7      535.58      559.59     11.39 o 
   4   1   7      413.91      445.47     11.12 o 
   5   1   7        5.07        5.83      1.63 o 
   6   1   7      135.04      130.59     10.83 o 
   7   1   7       53.87       47.78      3.57 o 
  -7   2   7       56.20       57.91      3.94 o 
  -6   2   7      114.03      101.40      7.72 o 
  -5   2   7       47.75       39.16      4.95 o 
  -4   2   7       90.31       80.81      3.71 o 
  -3   2   7      156.88      152.54      3.69 o 
  -2   2   7      222.85      239.67      4.63 o 
  -1   2   7     1087.30     1113.25     22.18 o 
   0   2   7     1735.13     1849.60     31.46 o 
   1   2   7     1087.34     1134.35     18.41 o 
   2   2   7      222.92      234.42      3.81 o 
   3   2   7      156.42      160.18      3.68 o 
   4   2   7       90.54       85.76      3.69 o 
   5   2   7       47.96       44.73      2.91 o 
   6   2   7      113.91      107.61      5.39 o 
   7   2   7       56.22       53.31      3.96 o 
  -7   3   7        5.57        5.95      1.54 o 
  -6   3   7       57.54       65.32      8.18 o 
  -5   3   7        8.26        9.19      2.29 o 
  -4   3   7      155.19      132.95     10.74 o 
  -3   3   7      507.20      516.91     15.87 o 
  -2   3   7      195.28      191.65      8.57 o 
  -1   3   7      381.06      403.15      5.67 o 
   0   3   7       83.93       80.79      1.52 o 
   1   3   7      380.98      405.32      6.27 o 
   2   3   7      196.12      188.44      4.31 o 
   3   3   7      508.89      535.78     14.57 o 
   4   3   7      156.17      153.14      5.54 o 
   5   3   7        8.27       10.16      4.01 o 
   6   3   7       57.69       62.66      3.61 o 
   7   3   7        5.52        6.33      2.00 o 
  -7   4   7        4.08        6.17      1.43 o 
  -6   4   7       44.12       42.45      2.83 o 
  -5   4   7       87.76       83.86      5.57 o 
  -4   4   7      152.45      143.85      7.94 o 
  -3   4   7      177.96      170.24     23.22 o 
  -2   4   7      533.06      533.56     15.74 o 
  -1   4   7      575.20      558.31     18.27 o 
   0   4   7        3.73        4.55      0.52 o 
   1   4   7      576.89      579.22     11.84 o 
   2   4   7      529.51      528.99      9.60 o 
   3   4   7      178.43      168.43     10.39 o 
   4   4   7      151.57      155.57      8.75 o 
   5   4   7       87.96       92.36      6.69 o 
   6   4   7       44.13       44.09      3.48 o 
   7   4   7        4.07        4.67      2.05 o 
  -6   5   7       34.84       31.10      2.76 o 
  -5   5   7      111.43      112.80      6.71 o 
  -4   5   7      117.16      115.58      8.60 o 
  -3   5   7       65.04       57.02      5.77 o 
  -2   5   7      351.99      350.79     10.47 o 
  -1   5   7       64.41       60.06      1.38 o 
   0   5   7        0.72        0.49      0.27 o 
   1   5   7       64.83       57.03      1.32 o 
   2   5   7      352.64      347.95     11.88 o 
   3   5   7       64.72       57.96      4.49 o 
   4   5   7      117.78      122.12      7.90 o 
   5   5   7      111.43      123.61      8.25 o 
   6   5   7       35.25       33.05      4.16 o 
  -6   6   7       11.20        8.40      1.34 o 
  -5   6   7       24.21       22.40      2.35 o 
  -4   6   7      177.71      184.07      9.87 o 
  -3   6   7       39.35       40.87      4.01 o 
  -2   6   7      434.39      466.17     20.01 o 
  -1   6   7      412.62      455.66     10.71 o 
   0   6   7       22.97       20.48      0.82 o 
   1   6   7      410.99      429.57     21.39 o 
   2   6   7      432.57      429.06     13.49 o 
   3   6   7       39.37       38.45      5.84 o 
   4   6   7      178.94      193.63     10.77 o 
   5   6   7       23.90       24.51      5.64 o 
   6   6   7       11.29       10.65      2.80 o 
  -6   7   7        7.25        3.61      3.27 o 
  -5   7   7       68.88       66.91      3.19 o 
  -4   7   7        3.56        3.47      1.12 o 
  -3   7   7        9.00        9.84      1.30 o 
  -2   7   7       81.82       84.81      5.70 o 
  -1   7   7       30.39       30.37      2.08 o 
   0   7   7       96.34       95.87      2.95 o 
   1   7   7       30.30       28.06      1.85 o 
   2   7   7       81.67       81.58      3.58 o 
   3   7   7        9.11        6.60      1.99 o 
   4   7   7        3.70        3.73      2.29 o 
   5   7   7       69.00       72.96      5.93 o 
   6   7   7        7.34       10.23      2.40 o 
  -5   8   7       12.35        9.82      1.24 o 
  -4   8   7       12.35       13.89      1.84 o 
  -3   8   7        2.44        2.93      1.78 o 
  -2   8   7      171.80      181.82      9.65 o 
  -1   8   7       81.87       83.52      3.51 o 
   0   8   7        6.95        5.96      0.99 o 
   1   8   7       81.89       81.52      5.02 o 
   2   8   7      171.08      181.57      8.96 o 
   3   8   7        2.42        1.98      0.88 o 
   4   8   7       12.04       16.27      3.09 o 
   5   8   7       12.24       11.00      2.78 o 
  -4   9   7       44.81       49.96      3.90 o 
  -3   9   7        3.17        5.33      1.78 o 
  -2   9   7       25.59       27.70      3.52 o 
  -1   9   7       13.10       12.64      1.51 o 
   0   9   7       62.07       50.19      8.42 o 
   1   9   7       13.22       12.56      2.12 o 
   2   9   7       25.53       22.57      3.46 o 
   3   9   7        3.13        3.47      1.04 o 
   4   9   7       45.21       61.40      4.89 o 
  -3  10   7       37.32       45.01      3.46 o 
  -2  10   7        4.43        4.32      1.90 o 
  -1  10   7       45.54       46.81      4.12 o 
   0  10   7        7.92        9.24      2.10 o 
   1  10   7       45.57       46.64      4.93 o 
   2  10   7        4.32        4.30      2.12 o 
   3  10   7       37.40       32.17      2.53 o 
  -2  11   7        8.12        9.12      2.95 o 
  -1  11   7        4.44        4.59      1.68 o 
   0  11   7       24.74       24.48      2.82 o 
   1  11   7        4.42        3.77      1.45 o 
   2  11   7        8.02        8.66      1.56 o 
   0   0   8        5.34        9.74      0.61 o 
   1   0   8        3.73        5.53      0.30 o 
   2   0   8      512.37      489.00     12.46 o 
   3   0   8       22.67       26.75      1.35 o 
   4   0   8       47.51       44.56      2.11 o 
   5   0   8        0.01        0.49      0.66 o 
   6   0   8       22.59       17.79      3.02 o 
   7   0   8        4.56        6.96      1.85 o 
  -7   1   8        0.58        0.79      1.21 o 
  -6   1   8       38.83       39.53      3.99 o 
  -5   1   8       60.12       57.62      3.48 o 
  -4   1   8      182.68      173.86      6.75 o 
  -3   1   8      104.20       96.93      2.33 o 
  -2   1   8       49.12       50.77      1.35 o 
  -1   1   8      184.29      169.06      4.11 o 
   0   1   8      182.31      171.85      3.55 o 
   1   1   8      184.28      173.57      4.11 o 
   2   1   8       50.08       50.25      1.53 o 
   3   1   8      104.84       93.87      2.97 o 
   4   1   8      182.24      184.78      5.41 o 
   5   1   8       60.58       56.72      2.83 o 
   6   1   8       39.09       35.64      3.74 o 
   7   1   8        0.54        1.45      1.30 o 
  -7   2   8       16.81       15.96      3.28 o 
  -6   2   8       50.83       42.60      4.01 o 
  -5   2   8        2.96        1.48      0.97 o 
  -4   2   8       78.90       72.20      3.40 o 
  -3   2   8      433.14      408.79     18.69 o 
  -2   2   8       62.07       57.58      1.83 o 
  -1   2   8      172.56      185.51      3.94 o 
   0   2   8      167.53      167.40      2.86 o 
   1   2   8      171.83      184.55      4.54 o 
   2   2   8       62.48       57.13      1.52 o 
   3   2   8      435.03      440.63     14.24 o 
   4   2   8       78.38       75.60      4.84 o 
   5   2   8        2.98        1.28      1.42 o 
   6   2   8       50.89       44.78      3.06 o 
   7   2   8       16.57       15.72      2.27 o 
  -7   3   8        0.02       -0.07      0.79 o 
  -6   3   8       15.68       13.88      2.45 o 
  -5   3   8       37.79       47.17      4.34 o 
  -4   3   8      490.51      463.25     28.94 o 
  -3   3   8      110.88      111.73      6.63 o 
  -2   3   8       79.42       76.75      2.24 o 
  -1   3   8       77.83       67.66      1.68 o 
   0   3   8       18.79       15.25      0.69 o 
   1   3   8       76.53       64.96      1.46 o 
   2   3   8       79.02       69.41      2.36 o 
   3   3   8      110.38      106.96      4.02 o 
   4   3   8      490.85      522.67     16.40 o 
   5   3   8       38.72       52.05      3.53 o 
   6   3   8       15.82       14.21      2.42 o 
   7   3   8        0.03        0.42      0.97 o 
  -6   4   8       16.08        9.50      1.60 o 
  -5   4   8       68.03       47.55      5.82 o 
  -4   4   8      687.29      698.83     31.51 o 
  -3   4   8        9.22       10.55      2.08 o 
  -2   4   8      101.92       98.60      6.59 o 
  -1   4   8       31.62       31.29      1.03 o 
   0   4   8      181.13      174.64      5.72 o 
   1   4   8       31.76       30.17      0.93 o 
   2   4   8      102.39      106.26      2.59 o 
   3   4   8        8.92       11.17      1.01 o 
   4   4   8      688.28      711.52     35.68 o 
   5   4   8       68.10       51.95      5.28 o 
   6   4   8       16.30        9.92      4.03 o 
  -6   5   8       22.69       20.87      1.84 o 
  -5   5   8       78.97       71.88      5.29 o 
  -4   5   8      274.88      253.54     14.64 o 
  -3   5   8       38.46       37.76      3.64 o 
  -2   5   8       20.55       18.16      1.98 o 
  -1   5   8      185.06      176.99      6.17 o 
   0   5   8       49.56       49.79      1.46 o 
   1   5   8      183.68      174.20      5.39 o 
   2   5   8       20.70       18.91      1.27 o 
   3   5   8       38.57       36.32      2.35 o 
   4   5   8      273.66      285.55     14.89 o 
   5   5   8       79.69       86.43      7.02 o 
   6   5   8       22.57       21.29      3.66 o 
  -6   6   8        1.98        2.75      0.97 o 
  -5   6   8        2.09        2.98      1.27 o 
  -4   6   8      143.18      150.17      8.51 o 
  -3   6   8      153.09      162.17      9.20 o 
  -2   6   8      194.38      185.78      9.28 o 
  -1   6   8      369.21      390.92     12.04 o 
   0   6   8        2.15        2.00      0.57 o 
   1   6   8      368.22      366.40     16.51 o 
   2   6   8      194.83      167.67     11.25 o 
   3   6   8      153.20      160.33     11.75 o 
   4   6   8      142.34      142.58      9.39 o 
   5   6   8        2.06        3.61      3.75 o 
   6   6   8        2.07        3.70      2.18 o 
  -5   7   8       14.41       14.64      1.60 o 
  -4   7   8       48.02       44.45      3.01 o 
  -3   7   8       14.78       15.31      4.65 o 
  -2   7   8      264.53      266.39     13.04 o 
  -1   7   8      386.92      403.81     19.88 o 
   0   7   8       46.56       39.67      2.12 o 
   1   7   8      384.93      395.03     19.09 o 
   2   7   8      263.88      245.99     31.21 o 
   3   7   8       14.90       19.62      3.29 o 
   4   7   8       48.44       47.89      5.02 o 
   5   7   8       14.36       16.64      3.42 o 
  -5   8   8       10.67       10.49      1.43 o 
  -4   8   8       19.96       17.16      1.58 o 
  -3   8   8       30.99       36.29      3.92 o 
  -2   8   8      287.97      341.09     16.31 o 
  -1   8   8      425.40      448.66     20.53 o 
   0   8   8      107.47      105.48      6.08 o 
   1   8   8      425.41      417.31     13.62 o 
   2   8   8      287.16      314.84     33.23 o 
   3   8   8       30.87       41.84      4.50 o 
   4   8   8       20.18       19.31      3.26 o 
   5   8   8       10.62       12.39      2.78 o 
  -4   9   8       10.30       10.20      2.18 o 
  -3   9   8       34.60       33.65      3.50 o 
  -2   9   8       39.34       34.04      3.68 o 
  -1   9   8       56.81       62.76      4.73 o 
   0   9   8       72.35       63.54      4.58 o 
   1   9   8       56.70       57.87      3.97 o 
   2   9   8       39.74       29.72      3.50 o 
   3   9   8       34.59       38.94      4.71 o 
   4   9   8       10.30       14.11      2.40 o 
  -3  10   8        1.22        1.04      1.08 o 
  -2  10   8        7.63        5.53      1.85 o 
  -1  10   8       25.93       24.77      2.98 o 
   0  10   8        2.22        3.42      1.59 o 
   1  10   8       25.97       23.64      3.42 o 
   2  10   8        7.65        4.17      1.26 o 
   3  10   8        1.14        0.33      0.86 o 
  -1  11   8        2.49        1.98      1.30 o 
   0  11   8        0.70       -0.29      0.97 o 
   1  11   8        2.43        1.21      1.10 o 
   1   0   9        8.89       11.71      0.78 o 
   2   0   9      121.27      129.03      3.03 o 
   3   0   9       14.33       17.13      1.78 o 
   4   0   9       24.49       21.32      1.63 o 
   5   0   9      124.23      143.28      4.94 o 
   6   0   9        6.71        3.20      3.18 o 
   7   0   9       34.71       36.66      4.58 o 
  -7   1   9       23.61       28.67      4.12 o 
  -6   1   9        0.23        1.26      1.45 o 
  -5   1   9       57.63       55.48      3.56 o 
  -4   1   9      110.06      107.23      3.68 o 
  -3   1   9       47.40       45.76      1.99 o 
  -2   1   9       24.01       25.29      1.04 o 
  -1   1   9        4.31        3.43      0.66 o 
   0   1   9       46.97       39.16      1.01 o 
   1   1   9        4.56        3.44      0.50 o 
   2   1   9       23.95       25.08      1.00 o 
   3   1   9       48.04       46.77      2.38 o 
   4   1   9      109.30      111.96      4.25 o 
   5   1   9       57.53       57.26      2.97 o 
   6   1   9        0.22        0.28      1.03 o 
   7   1   9       23.58       26.47      4.19 o 
  -7   2   9        2.86        2.14      1.30 o 
  -6   2   9       42.45       32.50      3.64 o 
  -5   2   9      111.65      107.15      4.97 o 
  -4   2   9      503.79      501.69     17.19 o 
  -3   2   9      134.00      123.19     13.72 o 
  -2   2   9       36.34       35.18      1.53 o 
  -1   2   9       34.08       31.41      1.30 o 
   0   2   9      158.68      157.20      2.49 o 
   1   2   9       33.96       31.01      0.94 o 
   2   2   9       35.73       35.37      1.27 o 
   3   2   9      133.90      140.86      5.25 o 
   4   2   9      505.35      534.90     14.55 o 
   5   2   9      111.33      115.63      5.33 o 
   6   2   9       42.56       33.99      2.71 o 
   7   2   9        2.81        1.94      1.75 o 
  -6   3   9       13.06       15.93      2.60 o 
  -5   3   9       22.87       25.12      3.55 o 
  -4   3   9      243.73      224.31     25.09 o 
  -3   3   9      594.59      593.58     19.40 o 
  -2   3   9       99.09      101.21      3.13 o 
  -1   3   9       28.75       26.07      0.96 o 
   0   3   9        1.36        2.26      0.49 o 
   1   3   9       28.30       24.43      1.11 o 
   2   3   9       98.73       99.48      3.30 o 
   3   3   9      596.15      597.56     19.43 o 
   4   3   9      244.69      239.99      9.56 o 
   5   3   9       22.97       31.08      2.95 o 
   6   3   9       12.82        9.85      4.21 o 
  -6   4   9       12.60       11.80      1.66 o 
  -5   4   9       72.88       67.46      5.29 o 
  -4   4   9       17.05       15.43      2.95 o 
  -3   4   9      198.07      199.85      7.53 o 
  -2   4   9       11.25       19.20      6.64 o 
  -1   4   9       48.00       52.48      1.70 o 
   0   4   9        0.08        0.12      0.25 o 
   1   4   9       47.63       52.12      1.53 o 
   2   4   9       10.93       11.39      1.10 o 
   3   4   9      198.23      202.63      7.93 o 
   4   4   9       17.22       16.70      2.41 o 
   5   4   9       72.26       77.56      4.49 o 
   6   4   9       12.53       14.75      2.48 o 
  -6   5   9        6.67        7.15      1.35 o 
  -5   5   9       95.18       93.26      6.27 o 
  -4   5   9      110.79      107.30      6.89 o 
  -3   5   9       14.03       14.55      2.76 o 
  -2   5   9      142.96      155.40      6.40 o 
  -1   5   9      408.44      407.31     13.35 o 
   0   5   9      146.00      136.11      5.26 o 
   1   5   9      408.44      416.19     16.38 o 
   2   5   9      143.60      152.42      6.01 o 
   3   5   9       14.00       14.81      1.77 o 
   4   5   9      111.37      116.85      8.43 o 
   5   5   9       95.37      103.93      8.06 o 
   6   5   9        6.73       10.24      1.86 o 
  -6   6   9        3.87        2.59      0.91 o 
  -5   6   9       36.56       33.13      2.38 o 
  -4   6   9       17.43       23.07      3.26 o 
  -3   6   9       31.01       33.10      3.90 o 
  -2   6   9      623.99      694.29     31.52 o 
  -1   6   9       69.64       71.31      3.13 o 
   0   6   9       30.06       31.27      1.90 o 
   1   6   9       69.72       68.64      2.95 o 
   2   6   9      622.09      663.10     31.30 o 
   3   6   9       31.19       30.43      6.26 o 
   4   6   9       17.21       20.69      4.10 o 
   5   6   9       36.84       39.95      4.69 o 
   6   6   9        3.89        1.79      2.17 o 
  -5   7   9       29.64       30.24      2.02 o 
  -4   7   9        6.36        6.24      1.22 o 
  -3   7   9       61.31       62.29      5.18 o 
  -2   7   9      275.74      307.38     16.73 o 
  -1   7   9       12.72       11.97      3.42 o 
   0   7   9        2.93        3.32      0.96 o 
   1   7   9       12.77       12.91      1.91 o 
   2   7   9      275.57      257.22     42.93 o 
   3   7   9       61.38       64.49      5.59 o 
   4   7   9        6.27        6.83      2.78 o 
   5   7   9       29.58       35.76      4.32 o 
  -4   8   9       23.15       21.35      2.24 o 
  -3   8   9        3.18        3.29      2.98 o 
  -2   8   9       16.50       15.91      2.78 o 
  -1   8   9       99.53      107.03      6.50 o 
   0   8   9       80.91       81.01      6.43 o 
   1   8   9       99.46       97.70      4.72 o 
   2   8   9       16.45       12.96      2.96 o 
   3   8   9        3.15        3.79      2.01 o 
   4   8   9       23.38       26.23      3.20 o 
  -4   9   9       21.69       24.62      2.75 o 
  -3   9   9        7.74       13.00      2.34 o 
  -2   9   9        9.56       13.97      3.59 o 
  -1   9   9       19.92       18.10      2.65 o 
   0   9   9        2.80        2.51      1.48 o 
   1   9   9       19.98       15.23      3.09 o 
   2   9   9        9.66        9.37      1.95 o 
   3   9   9        7.55       12.92      2.18 o 
   4   9   9       21.79       32.33      3.06 o 
  -2  10   9       38.40       49.66      3.83 o 
  -1  10   9        4.80        6.04      1.85 o 
   0  10   9        0.08        0.24      0.93 o 
   1  10   9        4.70        5.20      1.41 o 
   2  10   9       38.37       35.07      2.62 o 
   0   0  10        7.12        6.52      0.45 o 
   1   0  10       10.21       11.90      0.87 o 
   2   0  10        3.86        4.51      0.71 o 
   3   0  10       33.73       34.17      2.27 o 
   4   0  10       64.01       57.15      2.68 o 
   5   0  10        0.38        0.65      0.79 o 
   6   0  10        2.43        4.25      2.18 o 
  -6   1  10       28.42       36.65      3.79 o 
  -5   1  10        1.23        2.16      1.18 o 
  -4   1  10      328.49      344.20     12.62 o 
  -3   1  10      750.16      754.15     20.09 o 
  -2   1  10      211.03      207.91      5.74 o 
  -1   1  10        9.40        9.89      0.65 o 
   0   1  10       21.04       21.79      0.55 o 
   1   1  10        9.28        9.89      0.69 o 
   2   1  10      211.10      208.69      6.03 o 
   3   1  10      750.39      738.31     19.98 o 
   4   1  10      328.79      355.24     10.51 o 
   5   1  10        1.27        1.75      1.11 o 
   6   1  10       28.23       28.58      3.44 o 
  -6   2  10        8.56        8.60      2.18 o 
  -5   2  10        6.83        7.80      1.51 o 
  -4   2  10      187.84      192.46      9.11 o 
  -3   2  10      222.75      220.34      8.94 o 
  -2   2  10       92.31       86.86      2.94 o 
  -1   2  10      125.23      122.15      2.74 o 
   0   2  10       17.13       15.05      0.88 o 
   1   2  10      125.59      129.37      5.24 o 
   2   2  10       92.77       87.22      3.57 o 
   3   2  10      223.32      233.43      6.80 o 
   4   2  10      188.62      196.13      6.34 o 
   5   2  10        6.88        8.10      1.43 o 
   6   2  10        8.87        4.55      3.58 o 
  -6   3  10        5.19        7.82      2.03 o 
  -5   3  10       45.95       34.26      5.86 o 
  -4   3  10      189.48      206.32      8.34 o 
  -3   3  10      169.18      163.55      6.57 o 
  -2   3  10       50.05       50.95      3.44 o 
  -1   3  10       28.33       23.85      1.08 o 
   0   3  10        0.46        1.83      0.46 o 
   1   3  10       27.94       23.65      0.97 o 
   2   3  10       49.53       52.74      2.88 o 
   3   3  10      169.56      167.27      6.63 o 
   4   3  10      188.34      210.98      7.15 o 
   5   3  10       46.20       38.19      3.20 o 
   6   3  10        5.18        3.31      3.02 o 
  -6   4  10       36.81       43.45      2.62 o 
  -5   4  10       32.09       33.08      4.06 o 
  -4   4  10      155.62      154.45     11.17 o 
  -3   4  10        1.05        7.02      4.25 o 
  -2   4  10      226.66      232.80      8.08 o 
  -1   4  10       94.75       88.43      3.76 o 
   0   4  10       62.81       52.20      1.66 o 
   1   4  10       94.52       90.67      3.00 o 
   2   4  10      226.14      209.59      7.31 o 
   3   4  10        1.01        1.40      1.34 o 
   4   4  10      154.75      157.64      7.37 o 
   5   4  10       32.05       35.86      3.26 o 
   6   4  10       36.18       48.17      3.55 o 
  -6   5  10        1.38        0.86      0.99 o 
  -5   5  10       84.47       92.50      7.91 o 
  -4   5  10      255.55      234.29     12.21 o 
  -3   5  10      121.31      133.76      8.05 o 
  -2   5  10      635.12      649.16     23.21 o 
  -1   5  10       95.07       92.31      3.64 o 
   0   5  10      119.34      102.05      3.85 o 
   1   5  10       94.85       80.97      5.19 o 
   2   5  10      635.95      635.47     21.45 o 
   3   5  10      121.22      123.75      5.28 o 
   4   5  10      257.04      262.18     14.87 o 
   5   5  10       84.88      102.41      5.27 o 
   6   5  10        1.41        0.82      1.06 o 
  -5   6  10       26.56       24.26      1.97 o 
  -4   6  10       34.80       32.11      5.47 o 
  -3   6  10       50.46       46.44      4.38 o 
  -2   6  10      103.78      115.26      7.13 o 
  -1   6  10       63.49       62.13      2.91 o 
   0   6  10       48.71       49.88      2.51 o 
   1   6  10       63.23       54.33      4.75 o 
   2   6  10      103.38      103.43      8.20 o 
   3   6  10       50.25       47.41      7.31 o 
   4   6  10       34.89       39.05      4.78 o 
   5   6  10       26.49       27.59      2.71 o 
  -5   7  10       13.78       14.95      1.76 o 
  -4   7  10       65.73       73.81      3.45 o 
  -3   7  10        7.15        9.10      2.51 o 
  -2   7  10       20.73       19.13      2.98 o 
  -1   7  10      382.11      401.55     18.18 o 
   0   7  10        0.04       -0.20      0.91 o 
   1   7  10      381.71      364.14     46.94 o 
   2   7  10       21.07       17.02      2.73 o 
   3   7  10        7.12        8.51      2.60 o 
   4   7  10       65.35       81.84      5.99 o 
   5   7  10       13.71       17.27      2.07 o 
  -4   8  10        1.25        1.48      0.74 o 
  -3   8  10       13.77       11.68      2.29 o 
  -2   8  10       62.38       55.70      4.69 o 
  -1   8  10      108.19      106.40      6.32 o 
   0   8  10      158.43      161.46      8.29 o 
   1   8  10      108.20       91.97      4.07 o 
   2   8  10       62.69       55.95      4.45 o 
   3   8  10       13.79       13.67      2.60 o 
   4   8  10        1.19        2.07      1.52 o 
  -3   9  10       33.07       34.81      3.30 o 
  -2   9  10       36.94       41.00      3.75 o 
  -1   9  10       98.63      104.32      5.94 o 
   0   9  10        0.31        1.24      1.17 o 
   1   9  10       98.29       92.02      5.24 o 
   2   9  10       36.69       35.70      3.00 o 
   3   9  10       33.05       43.52      3.46 o 
  -2  10  10        5.81        9.54      1.79 o 
  -1  10  10        7.83        9.19      1.87 o 
   0  10  10        4.14        4.12      1.39 o 
   1  10  10        7.87        6.42      1.41 o 
   2  10  10        5.91        4.21      0.88 o 
   1   0  11        7.06        7.96      0.67 o 
   2   0  11      114.11      119.07      7.19 o 
   3   0  11      647.39      661.45     18.71 o 
   4   0  11       53.25       45.06      2.60 o 
   5   0  11       13.76       12.73      1.86 o 
   6   0  11       36.05       44.13      4.25 o 
  -6   1  11        4.48        5.75      1.96 o 
  -5   1  11        7.98        8.64      1.82 o 
  -4   1  11      339.00      342.21     13.05 o 
  -3   1  11      417.91      413.22     11.68 o 
  -2   1  11        3.65        3.39      0.96 o 
  -1   1  11       83.79       75.68      2.05 o 
   0   1  11        2.82        2.78      0.68 o 
   1   1  11       83.19       75.66      2.09 o 
   2   1  11        3.62        4.56      0.93 o 
   3   1  11      417.51      411.56     11.59 o 
   4   1  11      338.88      349.25     11.00 o 
   5   1  11        7.95        8.04      1.29 o 
   6   1  11        4.46        3.16      1.39 o 
  -6   2  11       21.57       27.41      3.24 o 
  -5   2  11       50.44       54.79      3.29 o 
  -4   2  11      264.62      259.01      9.81 o 
  -3   2  11      151.81      153.15      7.79 o 
  -2   2  11       43.59       41.04      1.98 o 
  -1   2  11      104.45       96.99      3.15 o 
   0   2  11      101.87       81.45      3.85 o 
   1   2  11      105.90      100.19      2.67 o 
   2   2  11       43.48       42.33      2.00 o 
   3   2  11      151.98      160.41      5.78 o 
   4   2  11      264.86      268.28      8.37 o 
   5   2  11       50.07       59.57      3.08 o 
   6   2  11       21.57       26.66      2.09 o 
  -6   3  11       66.31       74.22      5.22 o 
  -5   3  11       33.43       31.30      2.69 o 
  -4   3  11      205.52      206.58      9.37 o 
  -3   3  11      309.09      298.59     11.90 o 
  -2   3  11      166.38      164.46      6.04 o 
  -1   3  11      140.10      128.53      4.01 o 
   0   3  11        1.60        2.12      0.49 o 
   1   3  11      140.60      131.76      2.90 o 
   2   3  11      166.34      172.41      7.67 o 
   3   3  11      305.84      314.69      9.06 o 
   4   3  11      205.78      211.39      6.67 o 
   5   3  11       33.35       35.49      2.81 o 
   6   3  11       66.32       76.63      3.76 o 
  -6   4  11        4.00        3.48      1.29 o 
  -5   4  11       35.96       41.67      4.23 o 
  -4   4  11       44.86       42.56      4.16 o 
  -3   4  11        6.41        5.09      1.35 o 
  -2   4  11      502.75      510.53     17.31 o 
  -1   4  11      135.20      132.23      4.90 o 
   0   4  11       69.44       62.29      2.16 o 
   1   4  11      133.71      129.16      5.09 o 
   2   4  11      503.32      478.26     16.05 o 
   3   4  11        6.39        6.08      1.52 o 
   4   4  11       44.89       42.44      2.47 o 
   5   4  11       35.92       45.01      3.19 o 
   6   4  11        4.00        3.61      1.27 o 
  -5   5  11       22.25       27.37      3.50 o 
  -4   5  11       84.10       85.57      6.12 o 
  -3   5  11      138.21      134.58     10.23 o 
  -2   5  11      227.52      229.98      8.30 o 
  -1   5  11       49.21       49.16      2.87 o 
   0   5  11        4.48        4.86      0.97 o 
   1   5  11       49.51       43.63      3.76 o 
   2   5  11      227.47      225.94      8.25 o 
   3   5  11      139.10      130.94      5.49 o 
   4   5  11       84.16       91.60      7.25 o 
   5   5  11       22.37       28.34      2.62 o 
  -5   6  11       53.58       47.28      2.59 o 
  -4   6  11       49.65       54.26      4.69 o 
  -3   6  11        6.05        7.60      2.36 o 
  -2   6  11      115.67      116.29      8.72 o 
  -1   6  11      233.71      234.83      8.19 o 
   0   6  11        0.19        0.31      0.94 o 
   1   6  11      235.20      231.71     13.49 o 
   2   6  11      115.75      102.02     12.47 o 
   3   6  11        6.06        6.90      4.04 o 
   4   6  11       49.56       64.04      5.60 o 
   5   6  11       53.56       53.53      3.57 o 
  -4   7  11       21.28       22.38      1.93 o 
  -3   7  11        0.90        1.45      2.49 o 
  -2   7  11       88.91      105.07      6.76 o 
  -1   7  11      102.62      108.44      6.07 o 
   0   7  11        3.26        2.36      0.87 o 
   1   7  11      102.85       94.30     17.44 o 
   2   7  11       88.96      105.48      6.78 o 
   3   7  11        0.82        1.12      1.56 o 
   4   7  11       21.29       26.82      3.31 o 
  -4   8  11       22.10       25.63      5.78 o 
  -3   8  11        1.96        5.97      1.79 o 
  -2   8  11      105.36      113.44      8.69 o 
  -1   8  11       52.55       50.97      5.16 o 
   0   8  11        0.18        0.84      1.01 o 
   1   8  11       52.85       43.32      7.34 o 
   2   8  11      105.47      115.62      6.71 o 
   3   8  11        1.96        4.81      1.94 o 
   4   8  11       22.16       33.83      3.20 o 
  -3   9  11        1.69        3.42      1.30 o 
  -2   9  11       17.50       23.65      2.80 o 
  -1   9  11       40.41       45.14      3.42 o 
   0   9  11       16.45       17.35      2.18 o 
   1   9  11       40.05       30.08      2.51 o 
   2   9  11       17.46       20.70      2.22 o 
   3   9  11        1.58        0.11      1.19 o 
   0  10  11       49.48       50.69      3.59 o 
   0   0  12      188.46      167.61      8.68 o 
   1   0  12       49.99       54.30      1.77 o 
   2   0  12       82.75       78.31      3.45 o 
   3   0  12      205.45      203.17      6.27 o 
   4   0  12      186.64      209.17      6.81 o 
   5   0  12        5.18        8.16      1.62 o 
   6   0  12        4.64        5.11      2.12 o 
  -6   1  12        5.37        8.99      2.27 o 
  -5   1  12        1.52        2.34      1.12 o 
  -4   1  12       98.74      102.14      6.21 o 
  -3   1  12      527.61      503.06     17.15 o 
  -2   1  12      167.00      172.92      5.08 o 
  -1   1  12       98.48       95.53      3.34 o 
   0   1  12        2.31        1.80      1.17 o 
   1   1  12       98.91       94.32      2.58 o 
   2   1  12      165.04      176.48      5.25 o 
   3   1  12      527.37      529.50     16.25 o 
   4   1  12       98.15      103.09      4.72 o 
   5   1  12        1.48        1.60      0.88 o 
   6   1  12        5.45        6.92      3.44 o 
  -6   2  12        7.83       10.67      2.32 o 
  -5   2  12       40.58       45.44      2.88 o 
  -4   2  12       57.03       56.70      3.85 o 
  -3   2  12      353.02      343.67     11.71 o 
  -2   2  12       81.79       72.79      2.79 o 
  -1   2  12       49.21       44.54      2.09 o 
   0   2  12        0.15        0.63      0.76 o 
   1   2  12       49.30       43.74      3.10 o 
   2   2  12       81.12       76.82      2.95 o 
   3   2  12      353.21      339.67      9.83 o 
   4   2  12       56.84       58.89      2.90 o 
   5   2  12       40.55       47.86      2.47 o 
   6   2  12        7.57        9.26      1.45 o 
  -6   3  12        4.06        4.63      1.61 o 
  -5   3  12        8.37        5.03      1.29 o 
  -4   3  12       98.15       96.13      4.95 o 
  -3   3  12      223.15      208.42      7.98 o 
  -2   3  12      319.49      322.14     15.92 o 
  -1   3  12       47.07       41.87      1.84 o 
   0   3  12       28.47       27.82      1.98 o 
   1   3  12       47.32       45.85      2.66 o 
   2   3  12      320.03      323.81      9.17 o 
   3   3  12      223.28      216.64      6.60 o 
   4   3  12       97.84      100.35      4.19 o 
   5   3  12        8.33        6.91      1.77 o 
   6   3  12        4.04        1.66      1.84 o 
  -5   4  12        2.68        3.13      1.87 o 
  -4   4  12       73.94       67.95      3.96 o 
  -3   4  12       66.23       66.07      3.89 o 
  -2   4  12       65.70       65.12      3.32 o 
  -1   4  12       13.41       13.14      1.52 o 
   0   4  12       19.07       18.91      1.94 o 
   1   4  12       13.59       14.94      1.99 o 
   2   4  12       65.71       62.20      2.69 o 
   3   4  12       66.19       64.45      2.97 o 
   4   4  12       73.12       77.91      3.22 o 
   5   4  12        2.68        3.51      1.34 o 
  -5   5  12        4.95        3.86      1.85 o 
  -4   5  12       10.86       11.53      2.54 o 
  -3   5  12       51.63       48.59      5.70 o 
  -2   5  12       18.48       18.04      2.59 o 
  -1   5  12       82.22       73.13      3.41 o 
   0   5  12       34.64       35.10      4.43 o 
   1   5  12       82.37       67.84      3.81 o 
   2   5  12       18.97       18.58      2.30 o 
   3   5  12       51.52       50.84      2.49 o 
   4   5  12       10.80       11.43      2.30 o 
   5   5  12        4.88        4.01      1.35 o 
  -4   6  12        2.35        2.23      1.63 o 
  -3   6  12       15.02       14.33      2.80 o 
  -2   6  12        5.39        8.97      2.21 o 
  -1   6  12       72.25       65.16      3.48 o 
   0   6  12       26.57       21.11      2.65 o 
   1   6  12       72.51       66.31      6.43 o 
   2   6  12        5.26        8.18      1.49 o 
   3   6  12       15.03       14.42      4.34 o 
   4   6  12        2.31        1.78      1.15 o 
  -4   7  12       27.26       27.62      2.21 o 
  -3   7  12       16.36       14.74      2.49 o 
  -2   7  12      127.25      124.77      9.09 o 
  -1   7  12       15.67       16.24      3.42 o 
   0   7  12       15.27       13.79      1.37 o 
   1   7  12       15.81       18.23      2.56 o 
   2   7  12      127.68      127.01      7.44 o 
   3   7  12       16.41       17.17      2.84 o 
   4   7  12       27.40       33.76      2.37 o 
  -3   8  12        4.58        3.99      2.34 o 
  -2   8  12       23.87       26.82      3.04 o 
  -1   8  12        9.37        7.21      1.89 o 
   0   8  12        0.09        1.01      1.43 o 
   1   8  12        9.40        8.26      1.67 o 
   2   8  12       24.14       28.74      2.93 o 
   3   8  12        4.62        3.35      1.00 o 
  -2   9  12        3.17        3.95      1.79 o 
  -1   9  12        8.51        5.16      2.29 o 
   0   9  12       35.44       34.48      2.80 o 
   2   9  12        3.06        0.09      0.86 o 
   1   0  13       52.76       51.35      3.40 o 
   2   0  13       17.42       16.74      1.49 o 
   3   0  13      437.75      457.43     13.21 o 
   4   0  13       97.80       84.58      3.75 o 
   5   0  13       49.19       53.00      3.50 o 
  -5   1  13        8.83        8.00      1.44 o 
  -4   1  13       59.17       51.57      3.24 o 
  -3   1  13      334.56      299.80     10.28 o 
  -2   1  13        5.04        6.00      1.29 o 
  -1   1  13        2.36        1.96      1.04 o 
   0   1  13       17.54       16.85      1.80 o 
   1   1  13        2.33        2.08      1.14 o 
   2   1  13        4.99        2.95      2.18 o 
   3   1  13      332.81      307.99      9.62 o 
   4   1  13       59.49       55.26      2.67 o 
   5   1  13        8.86        8.38      1.13 o 
  -5   2  13        4.66        5.29      1.57 o 
  -4   2  13        8.66        6.84      1.65 o 
  -3   2  13       14.38       14.97      1.87 o 
  -2   2  13       68.08       63.88      2.64 o 
  -1   2  13       15.19       15.53      1.20 o 
   0   2  13        2.80        2.40      1.06 o 
   1   2  13       14.81       17.71      1.87 o 
   2   2  13       68.61       68.40      3.02 o 
   3   2  13       14.35       15.01      1.66 o 
   4   2  13        8.62        7.78      1.34 o 
   5   2  13        4.81        6.01      1.67 o 
  -5   3  13       11.03        8.25      1.25 o 
  -4   3  13       24.29       24.26      2.17 o 
  -3   3  13       59.17       58.51      3.28 o 
  -2   3  13      341.83      342.58     11.89 o 
  -1   3  13       34.81       25.15      1.53 o 
   0   3  13        0.07        0.13      0.75 o 
   1   3  13       34.39       30.57      2.33 o 
   2   3  13      342.61      335.42      9.28 o 
   3   3  13       59.52       61.45      2.87 o 
   4   3  13       24.16       25.03      2.10 o 
   5   3  13       11.07        9.30      1.86 o 
  -5   4  13       31.37       33.30      4.78 o 
  -4   4  13        2.39        2.36      0.98 o 
  -3   4  13      104.52      100.93      4.64 o 
  -2   4  13       11.34       10.08      1.60 o 
  -1   4  13       36.26       31.74      3.57 o 
   0   4  13       15.04       14.57      2.11 o 
   1   4  13       36.83       34.47      2.38 o 
   2   4  13       11.62       10.72      1.18 o 
   3   4  13      104.83      102.86      4.03 o 
   4   4  13        2.33        2.71      0.99 o 
   5   4  13       30.93       34.84      2.52 o 
  -4   5  13       41.76       41.68      4.03 o 
  -3   5  13       45.37       44.10      4.16 o 
  -2   5  13       24.32       24.50      2.02 o 
  -1   5  13       17.32       15.29      1.52 o 
   0   5  13       63.28       55.88      5.95 o 
   1   5  13       17.61       13.75      1.96 o 
   2   5  13       24.43       24.17      2.08 o 
   3   5  13       45.69       45.54      2.24 o 
   4   5  13       41.96       45.67      3.39 o 
  -4   6  13       12.73       13.36      2.42 o 
  -3   6  13        5.75        7.10      2.09 o 
  -2   6  13       81.34       75.40      4.37 o 
  -1   6  13       13.96       12.63      1.42 o 
   0   6  13       22.50       24.70      2.95 o 
   1   6  13       13.70       11.53      2.54 o 
   2   6  13       81.92       80.77      5.83 o 
   3   6  13        5.72        5.82      1.42 o 
   4   6  13       12.58       15.02      2.12 o 
  -3   7  13        6.65        8.99      1.98 o 
  -2   7  13       16.22       16.44      2.45 o 
  -1   7  13        5.58        5.86      1.37 o 
   0   7  13       19.41       17.26      2.83 o 
   1   7  13        5.68        0.11      1.63 o 
   2   7  13       16.13       18.62      2.67 o 
   3   7  13        6.43        8.64      1.25 o 
  -2   8  13        0.15       -0.44      1.06 o 
  -1   8  13       47.23       45.58      4.47 o 
   0   8  13        0.10       -0.29      0.64 o 
   1   8  13       47.79       50.58      3.53 o 
   2   8  13        0.17        0.20      0.68 o 
   0   9  13        1.11        0.57      0.66 o 
   0   0  14      101.79      101.81      6.49 o 
   1   0  14        7.91        8.07      1.57 o 
   2   0  14       56.84       48.40      2.70 o 
   3   0  14      343.74      330.70      9.68 o 
   4   0  14       56.10       44.94      2.41 o 
   5   0  14        4.46        5.96      1.29 o 
  -5   1  14        8.75        8.44      1.33 o 
  -4   1  14       98.63       98.65      4.53 o 
  -3   1  14       50.02       39.73      3.36 o 
  -2   1  14      182.87      191.35      6.25 o 
  -1   1  14       24.35       27.56      2.35 o 
   0   1  14        2.20        1.78      1.10 o 
   1   1  14       23.91       26.58      2.34 o 
   2   1  14      183.82      193.60      6.71 o 
   3   1  14       50.21       46.17      2.40 o 
   4   1  14       97.99       97.17      3.67 o 
   5   1  14        8.52        8.18      1.19 o 
  -5   2  14        4.42        5.13      1.12 o 
  -4   2  14        6.82        6.94      1.42 o 
  -3   2  14      242.58      233.23      9.29 o 
  -2   2  14       72.38       61.94      3.49 o 
  -1   2  14       24.84       22.63      1.99 o 
   0   2  14        0.93        1.36      1.20 o 
   1   2  14       24.46       23.19      2.25 o 
   2   2  14       72.60       70.35      3.84 o 
   3   2  14      244.24      244.15      9.68 o 
   4   2  14        6.71        7.15      1.32 o 
   5   2  14        4.46        5.39      1.21 o 
  -5   3  14       15.51       16.99      1.47 o 
  -4   3  14       14.26       13.83      1.66 o 
  -3   3  14       29.12       25.23      2.99 o 
  -2   3  14       58.64       57.46      3.01 o 
  -1   3  14      172.73      147.43     10.30 o 
   0   3  14       81.04       71.90      3.97 o 
   1   3  14      173.43      163.48      7.02 o 
   2   3  14       58.05       63.42      3.60 o 
   3   3  14       29.03       25.11      1.83 o 
   4   3  14       14.40       13.81      1.81 o 
   5   3  14       15.22       17.86      1.96 o 
  -4   4  14       14.09       15.56      1.86 o 
  -3   4  14       83.28       83.52      3.97 o 
  -2   4  14       60.47       56.80      3.45 o 
  -1   4  14       10.11        9.35      2.07 o 
   0   4  14       22.07       14.51      2.53 o 
   1   4  14       10.27        8.71      1.44 o 
   2   4  14       60.31       62.18      3.93 o 
   3   4  14       83.38       83.99      3.44 o 
   4   4  14       14.10       16.18      1.87 o 
  -4   5  14       15.04       15.50      2.47 o 
  -3   5  14        8.45        7.39      1.27 o 
  -2   5  14      122.39      114.18      5.12 o 
  -1   5  14       15.26       14.40      2.31 o 
   0   5  14        0.11        0.68      1.32 o 
   1   5  14       15.42       17.66      2.78 o 
   2   5  14      123.27      111.68      5.97 o 
   3   5  14        8.46        8.00      1.07 o 
   4   5  14       15.10       14.91      1.73 o 
  -3   6  14        4.29        1.50      2.51 o 
  -2   6  14        2.37        2.77      0.92 o 
  -1   6  14       57.16       50.20      5.02 o 
   0   6  14       18.64       20.87      2.71 o 
   1   6  14       57.26       55.62      4.23 o 
   2   6  14        2.35        3.44      1.78 o 
   3   6  14        4.45        5.47      1.17 o 
  -3   7  14        4.19        3.33      1.43 o 
  -2   7  14        2.73        3.57      1.35 o 
  -1   7  14        4.59        3.81      0.86 o 
   0   7  14        0.79        0.00      0.77 o 
   1   7  14        4.75        6.50      1.65 o 
   2   7  14        2.79        2.60      1.57 o 
   3   7  14        4.19        3.75      1.61 o 
  -1   8  14       13.92       12.08      1.61 o 
   1   8  14       14.09       13.62      1.79 o 
   1   0  15       12.92       13.66      1.89 o 
   2   0  15       33.66       31.58      2.59 o 
   3   0  15       81.50       76.45      3.08 o 
   4   0  15        0.10        0.75      0.63 o 
   5   0  15        4.05        4.42      1.08 o 
  -4   1  15        0.24        0.53      0.99 o 
  -3   1  15       69.13       63.29      4.67 o 
  -2   1  15       12.37       12.16      1.73 o 
  -1   1  15        2.56        2.82      1.24 o 
   0   1  15        5.72        5.57      1.45 o 
   1   1  15        2.55        2.49      1.55 o 
   2   1  15       12.38       12.92      2.82 o 
   3   1  15       69.43       69.55      2.99 o 
   4   1  15        0.27        0.70      0.68 o 
  -4   2  15       19.14       18.73      2.06 o 
  -3   2  15        4.09        4.08      1.16 o 
  -2   2  15      123.09       98.25     11.58 o 
  -1   2  15       40.99       37.56      2.98 o 
   0   2  15       25.43       27.08      2.83 o 
   1   2  15       40.99       39.93      2.83 o 
   2   2  15      124.31      135.41      5.99 o 
   3   2  15        4.10        3.89      1.05 o 
   4   2  15       19.43       18.64      1.50 o 
  -4   3  15        4.63        4.87      1.48 o 
  -3   3  15       68.16       65.13      3.30 o 
  -2   3  15       36.43       31.86      3.95 o 
  -1   3  15       64.06       51.33      7.55 o 
   0   3  15       56.85       52.57      3.07 o 
   1   3  15       64.03       64.22      3.46 o 
   2   3  15       36.55       37.87      3.13 o 
   3   3  15       68.08       64.18      4.25 o 
   4   3  15        4.66        5.94      1.03 o 
  -4   4  15        0.44        0.12      0.66 o 
  -3   4  15       16.20       17.38      1.92 o 
  -2   4  15       68.48       60.49      8.18 o 
  -1   4  15      152.92      147.75      8.29 o 
   0   4  15       69.23       65.61      5.11 o 
   1   4  15      153.52      155.36      6.46 o 
   2   4  15       68.13       68.87      4.00 o 
   3   4  15       16.19       15.30      1.55 o 
   4   4  15        0.46        0.73      0.67 o 
  -3   5  15       13.73       12.56      1.87 o 
  -2   5  15       16.49       16.00      1.54 o 
  -1   5  15       64.88       60.44      4.45 o 
   0   5  15       79.00       84.29      5.59 o 
   1   5  15       65.10       65.08      5.00 o 
   2   5  15       16.62       14.98      1.97 o 
   3   5  15       13.56       13.25      2.53 o 
  -3   6  15        8.05       10.98      2.67 o 
  -2   6  15       16.46       14.35      1.35 o 
  -1   6  15        4.35        2.29      1.81 o 
   0   6  15        6.87        7.78      1.89 o 
   1   6  15        4.33        2.01      1.45 o 
   2   6  15       16.88       16.84      2.54 o 
   3   6  15        8.05        8.60      3.20 o 
  -1   7  15       12.78        9.13      0.95 o 
   0   7  15       14.91       18.05      2.89 o 
   1   7  15       12.89       14.42      2.03 o 
   0   0  16        5.92        7.12      2.18 o 
   1   0  16       14.84       15.14      2.22 o 
   2   0  16        5.22        7.27      1.54 o 
   3   0  16        3.69        3.27      0.81 o 
   4   0  16       62.96       59.72      7.01 o 
  -4   1  16       65.41       64.04      3.37 o 
  -3   1  16        1.92        1.51      0.63 o 
  -2   1  16        0.81        1.06      0.91 o 
  -1   1  16       26.29       27.69      2.38 o 
   0   1  16      517.01      549.68     19.73 o 
   1   1  16       26.60       28.75      2.52 o 
   2   1  16        0.80        0.73      1.22 o 
   3   1  16        1.91        1.90      0.72 o 
   4   1  16       65.52       61.41      2.38 o 
  -4   2  16       27.58       28.31      2.16 o 
  -3   2  16       12.51       10.26      2.21 o 
  -2   2  16        6.87        7.12      3.26 o 
  -1   2  16       57.83       57.78      3.21 o 
   0   2  16      111.32      112.35      5.21 o 
   1   2  16       58.36       64.84      3.56 o 
   2   2  16        6.84        7.29      1.57 o 
   3   2  16       12.52        8.26      4.33 o 
   4   2  16       27.56       28.13      1.70 o 
  -3   3  16       23.09       21.59      1.99 o 
  -2   3  16       22.45       24.07      3.08 o 
  -1   3  16       10.24        9.35      3.55 o 
   0   3  16       35.30       35.32      2.81 o 
   1   3  16       10.31       11.60      1.68 o 
   2   3  16       22.57       25.89      2.21 o 
   3   3  16       23.00       25.79      2.52 o 
  -3   4  16       44.50       48.76      2.50 o 
  -2   4  16       31.49       28.93      4.16 o 
  -1   4  16       21.75       23.56      4.03 o 
   0   4  16        4.80        3.81      1.85 o 
   1   4  16       21.83       22.08      2.18 o 
   2   4  16       31.53       32.50      2.35 o 
   3   4  16       45.08       54.63      2.87 o 
  -2   5  16       33.57       33.60      4.71 o 
  -1   5  16       81.47       80.92      5.13 o 
   0   5  16        6.29        8.05      1.90 o 
   1   5  16       81.81       87.48      5.62 o 
   2   5  16       33.50       36.34      3.83 o 
  -1   6  16       19.15       26.42      3.31 o 
   0   6  16       17.88       18.80      3.17 o 
   1   6  16       18.92       28.47      2.78 o 
   1   0  17      204.44      236.62      8.87 o 
   2   0  17        3.24        3.51      1.20 o 
   3   0  17        0.05        0.36      0.65 o 
  -3   1  17       42.30       42.89      3.53 o 
  -2   1  17       42.83       43.28      4.79 o 
  -1   1  17       61.05       69.07      3.62 o 
   0   1  17        3.38        4.20      1.39 o 
   1   1  17       61.11       67.66      3.63 o 
   2   1  17       43.13       47.41      3.77 o 
   3   1  17       42.19       43.43      2.59 o 
  -3   2  17       18.76       17.69      3.36 o 
  -2   2  17        1.88        2.32      1.61 o 
  -1   2  17       33.63       34.58      2.73 o 
   0   2  17       85.66       95.22      4.51 o 
   1   2  17       33.52       37.73      2.60 o 
   2   2  17        1.84        2.42      1.35 o 
   3   2  17       18.76       21.29      1.83 o 
  -3   3  17       13.12       14.32      3.45 o 
  -2   3  17       10.78       13.98      2.29 o 
  -1   3  17        4.87        4.78      1.81 o 
   0   3  17      171.55      190.93      7.55 o 
   1   3  17        4.86        5.25      1.45 o 
   2   3  17       10.62       13.88      2.00 o 
   3   3  17       13.11       17.44      1.84 o 
  -2   4  17       20.76       23.60      2.53 o 
  -1   4  17       15.90       17.90      2.38 o 
   0   4  17        0.49        0.55      1.15 o 
   1   4  17       15.98       15.88      1.77 o 
   2   4  17       21.24       24.31      1.92 o 
  -1   5  17       13.70       18.01      2.18 o 
   0   5  17        2.81        3.97      1.56 o 
   1   5  17       13.74       17.02      2.38 o 
   0   0  18      476.38      608.70     29.48 o 
   1   0  18       81.15      102.59      4.45 o 
   2   0  18        7.62        8.36      1.58 o 
  -2   1  18        3.20        3.49      1.25 o 
  -1   1  18        4.85        7.21      1.54 o 
   0   1  18      264.77      327.92     11.33 o 
   1   1  18        4.72        5.29      1.37 o 
   2   1  18        3.26        4.20      1.13 o 
  -2   2  18        1.45        1.74      1.30 o 
  -1   2  18       37.62       39.88      4.61 o 
   0   2  18       25.86       35.61      2.38 o 
   1   2  18       38.00       45.37      2.59 o 
   2   2  18        1.43        1.10      0.88 o 
  -1   3  18       35.60       40.30      3.46 o 
   0   3  18       60.36       62.40      5.71 o 
   1   3  18       35.25       39.82      2.71 o 
                                                 
